# Supplementary material for: Using the distance between sets of hierarchical taxonomic clinical concepts to measure patient similarity
Source: BMC Med Inform Decis Mak. 2019 Apr 25;19:91. doi: 10.1186/s12911-019-0807-y (PMC6485152; doi:10.1186/s12911-019-0807-y)
Supplement: Supplementary file 2 — Subpopulation prototype. The prototype score of each ICD code within each subpopulation, a full list of 95 unique 4-character ICD codes, the adjacency matrix and coordinates of each code. (XLSX 75 kb) [file 12911_2019_807_MOESM2_ESM.xlsx]

## Sheet: Sheet1
The prototype score of each diagnoses in the subpopulation 1≤HLOS≤17, 18≤Age≤50
Prototype Score	ICD-10 Code
827.788	I10
828.644	N18.5
833.306	N04.8
837.047	N18.3
837.412	N18.2
838.508	N18.4
839.139	N03.9
840.081	N02.5
840.7	N18.9
842.35	N10
842.805	N04.2
844.997	N04.3
845.362	N04.9
845.362	N04.0
846.291	N02.8
847.892	N26
848.483	N02.7
848.483	N02.2
848.483	N02.1
848.527	N12
848.638	N03.2
849.004	N03.3
849.004	N03.8
849.827	N08.3
851.289	N08.2
851.289	N08.5
851.654	N08.0
852.354	N40
855.4	N05.0
855.766	N05.7
855.766	N05.8
855.766	N05.1
855.766	N05.3
855.83	N72
857.066	N00.9
859.37	N17.9
861.562	N17.0
869.417	N28.1
870.271	N39.0
873.801	N28.8
876.817	N25.0
877.608	N13.3
877.913	N25.8
877.973	N13.8
878.767	N30.2
879.639	N11.9
879.652	N31.9
879.839	N27.0
879.863	N30.3
880.874	N20.0
882.7	N20.1
882.7	N20.9
884.308	N42.8
884.308	N43.3
884.521	N21.9
885.159	N77.1
885.159	N73.9
885.159	N76.0
886.011	N84.1
886.011	N94.8
886.224	N60.1
892.513	I12.9
902.016	J06.9
902.511	I48
902.721	E11.9
903.183	K76.0
906.374	E11.3
906.739	E11.2
908.566	E11.4
909.393	K76.8
910.23	I87.1
911.585	K76.4
914.088	I50.9
914.196	I69.3
914.301	I63.9
914.453	I50.1
914.608	I31.3
914.608	I49.9
914.666	I63.8
915.148	K20
915.402	E02
915.599	I88.1
915.599	I88.9
915.812	I65.2
915.812	I65.0
915.859	I44.6
915.859	I84.2
916.072	I61.9
916.56	K82.8
916.994	I70.9
916.994	I70.1
916.994	I70.8
916.994	I70.2
917.102	I25.1
917.303	E13.9
917.467	I25.2
918.021	K81.1
918.127	K80.2
918.127	K80.1
918.387	K81.9
919.022	K72.9
919.022	K71.9
919.223	K80.0
919.223	K80.5
919.593	K36
919.647	E78.5
919.648	K74.0
920.163	K29.5
920.748	E03.9
920.853	E04.1
921.109	E78.0
921.109	E78.2
921.474	E78.1
921.624	K29.6
921.624	K29.4
922.198	E79.0
922.314	E04.9
923.118	K52.9
923.294	E87.2
923.294	E87.6
923.294	E87.8
923.294	E87.5
924.075	E72.0
924.33	K21.0
924.33	K26.7
924.33	K25.9
924.33	K31.7
924.5	E06.0
924.5	E05.9
924.531	J03.8
924.569	K59.1
925.483	E27.8
925.483	E27.9
925.699	J98.4
925.743	E21.1
925.82	K60.3
925.82	K58.0
925.82	K62.8
925.82	K56.6
925.82	K63.5
926.108	E21.2
926.442	E16.8
926.471	K92.2
926.629	E23.6
927.31	K65.9
927.386	D64.9
928.004	J47
928.118	E66.9
930.513	D63.8
930.888	B18.1
931.328	J96.9
931.658	M51.2
932.378	H36.0
932.618	J84.1
932.908	M47.8
933.031	J35.0
933.031	J31.0
933.031	J30.4
933.067	D69.0
933.456	J20.8
933.456	J94.8
933.605	M32.1
933.605	M32.9
933.773	M90.8
933.805	Z90.4
933.994	H35.0
934.159	M50.2
934.176	B18.2
934.265	D61.0
934.331	R60.9
934.785	M46.5
934.901	Z90.7
935.602	M10.9
935.632	Z90.8
935.632	Z90.3
935.636	M31.0
935.636	M35.0
935.636	M34.9
935.821	H35.6
935.967	M10.0
936.274	M87.0
936.487	M19.9
936.487	M17.9
936.777	B16.9
936.819	D68.9
936.866	M99.7
936.866	M99.5
937.191	G47.3
937.209	A58
937.209	B86
937.209	B24
937.339	M79.2
937.441	A49.9
937.471	D50.9
937.845	Q61.3
938.233	Z99.2
938.38	R80
938.432	A16.1
938.432	A16.5
938.504	R18
938.576	Q60.5
938.576	Q60.2
938.576	Q60.0
938.576	Q60.1
938.576	Q61.5
938.692	A18.1
938.709	R59.0
938.905	B37.3
938.905	B35.3
939.063	Z33
939.118	B90.9
939.118	B02.9
939.139	R31
939.356	Q63.8
939.706	G63.2
939.735	Z49.2
939.986	R16.1
939.986	R19.0
940.34	D18.0
940.361	Z37.0
940.412	R94.5
940.412	R00.1
940.464	O26.8
940.586	Q05.9
940.586	Q05.6
940.927	T85.7
940.927	T82.7
940.965	D32.0
940.965	D15.0
940.965	D25.9
940.965	D12.6
941.059	Q89.0
941.059	Q44.6
941.382	G93.5
941.382	G00.9
941.714	O23.0
941.838	L40.0
942.029	C34.9
942.191	S37.0
942.191	S09.9
942.353	O10.0
942.676	L30.8
942.838	H93.1
942.838	H81.0
943	F20.8

## Sheet: Sheet2
The prototype score of each diagnoses in the subpopulation 1≤HLOS≤17, 51≤Age
Prototype Score	ICD-10 Code
1073.5	I10
1134.7	N18.5
1139.08	N18.3
1139.9	N19
1143.83	N18.2
1144.92	N18.4
1146.75	N18.9
1150.4	N18.8
1154.53	E11.9
1169.5	N40
1169.51	E11.2
1173.07	N17.9
1173.53	E11.3
1174.07	N26
1174.62	E11.4
1175.63	N17.0
1176.99	N08.3
1178.65	N04.8
1178.78	N10
1179.85	N39.0
1180.1	N12
1180.48	I12.9
1181.2	I48
1181.21	I12.0
1182.97	I38
1185.03	N08.2
1186.12	N08.5
1186.49	N08.0
1187.2	N28.1
1187.42	N04.2
1187.42	N04.0
1189.7	N03.9
1193.82	N05.9
1194.55	N05.8
1194.7	N02.5
1198.17	I69.3
1199.75	I50.9
1202.08	I70.9
1202.37	N34.1
1202.44	I70.2
1202.47	N30.9
1202.47	N30.2
1202.47	N30.8
1202.99	N36.2
1202.99	N31.9
1204.27	I70.8
1204.38	I63.9
1204.55	I25.1
1204.74	I63.8
1204.75	I69.1
1205.33	N25.0
1205.33	N29.8
1205.73	I70.1
1207.24	N13.3
1207.62	I49.9
1207.89	N41.1
1208.13	N11.9
1208.34	N13.8
1209.12	E13.9
1209.44	I49.3
1210.03	I25.2
1210.38	I35.1
1210.38	I42.0
1210.58	I67.2
1210.58	I65.2
1210.99	E14.9
1211	I44.3
1211.52	N20.0
1211.87	I77.6
1212.14	N84.0
1212.14	N95.2
1212.36	N99.1
1212.49	I72.0
1213.05	I20.0
1213.41	I20.8
1213.41	I20.9
1214.19	I21.9
1215.66	I80.3
1215.98	E02
1216.39	I80.2
1216.78	I27.9
1216.91	I87.1
1216.91	I87.2
1217.17	I83.9
1217.17	I82.3
1218.03	I26.9
1218.66	I09.9
1224.08	K76.0
1224.3	J98.4
1224.45	K76.8
1225.73	E03.9
1228.11	E78.5
1228.43	E87.8
1228.86	E04.9
1229.16	E87.5
1229.38	E03.8
1229.52	E87.6
1229.89	E87.1
1229.93	K76.4
1229.99	E77.8
1230.29	K76.9
1230.68	E04.1
1231.24	E79.0
1231.87	K81.1
1231.87	K80.1
1232.49	E85.4
1233.13	E05.9
1233.34	K81.9
1233.7	K80.2
1233.8	K82.8
1235.16	K80.5
1236.36	J98.8
1236.72	K82.0
1237.4	E16.8
1237.69	J42
1238.24	E66.9
1238.44	K85.9
1239.06	K83.1
1239.29	K74.6
1239.91	K71.9
1241.59	K29.5
1241.95	K29.4
1242.32	K29.6
1242.54	J96.1
1242.68	K29.3
1242.91	J96.9
1244.14	K31.7
1244.4	K25.9
1244.5	K31.9
1245.02	K21.0
1245.02	K26.2
1245.43	K63.5
1245.91	K92.2
1246.07	J44.8
1246.16	K63.8
1246.31	K59.1
1246.54	K52.9
1246.68	K62.8
1246.68	K62.1
1247.22	J06.9
1247.32	J43.8
1247.79	K50.0
1247.9	J44.9
1248.21	J45.9
1248.42	J43.9
1248.43	K65.8
1248.43	K42.9
1248.43	K05.3
1249.69	M51.2
1251.28	H36.0
1251.28	M35.0
1251.31	M47.8
1251.65	M35.9
1251.78	J18.9
1252.25	J94.8
1252.51	J18.0
1252.82	G63.2
1252.98	J84.1
1252.98	J84.8
1252.98	J84.9
1253.03	J32.9
1253.03	J32.0
1253.11	M35.1
1253.13	M47.1
1253.29	J34.2
1253.29	J30.4
1253.35	R60.9
1253.81	M48.9
1253.81	M50.2
1253.93	J20.8
1253.94	M31.8
1254.17	M48.0
1254.17	M50.3
1254.3	M31.7
1254.67	M31.3
1254.69	M43.0
1254.69	M46.4
1256.31	Z90.4
1257.37	R60.0
1258.11	M10.9
1258.13	Z90.7
1258.13	Z90.8
1258.5	Z90.5
1258.54	M81.9
1258.74	M19.9
1258.74	M13.9
1258.74	M15.0
1259.16	M90.8
1259.38	M75.0
1259.38	M62.8
1259.59	M99.7
1260.04	H35.0
1260.1	G47.3
1260.11	Z99.2
1260.24	G01
1260.33	G61.0
1260.33	G62.9
1260.48	R80
1260.48	R31
1260.49	R68.8
1260.49	R50.9
1260.68	G20
1260.8	D64.9
1260.83	G47.9
1260.93	R18
1260.98	G40.9
1261.11	D69.0
1261.35	G45.0
1261.35	G45.8
1261.36	Z95.4
1261.36	Z96.1
1261.61	G43.9
1262.16	R73.0
1262.21	D69.6
1262.25	Z49.2
1262.53	R73.9
1262.63	R93.8
1262.75	B18.1
1263.02	H25.9
1263.02	H26.8
1263.1	G99.2
1263.1	G94.8
1263.1	G25.3
1263.26	R00.1
1263.26	R16.1
1263.26	R07.4
1263.3	D63.8
1263.36	C56
1263.36	C73
1263.47	R40.2
1263.84	B18.2
1264.06	B90.9
1264.27	C90.0
1264.28	H52.1
1264.28	H11.3
1264.68	A17.0
1264.89	C16.9
1264.89	C78.7
1264.89	C50.9
1264.89	C34.0
1265.31	A18.1
1265.41	D53.1
1265.41	D86.0
1265.44	Q61.3
1265.52	B00.9
1265.52	B02.9
1265.74	A49.9
1265.74	B35.3
1265.79	L52
1265.96	D18.0
1265.96	D17.1
1265.96	D25.9
1266.07	Q63.9
1266.07	Q60.0
1266.49	Q85.9
1266.49	Q89.0
1266.56	L30.8
1266.56	L30.2
1266.68	S32.0
1266.71	Q04.6
1266.71	Q44.6
1266.71	Q25.3
1267.03	L03.1
1267.03	L40.0
1267.03	L95.8
1267.37	H81.1
1267.37	H81.0
1267.51	S72.1
1267.51	T78.3
1268	F41.2

## Sheet: Sheet3
The prototype score of each diagnoses in the subpopulation 18≤HLOS≤50，18≤Age≤50
Prototype Score	ICD-10 Code
342.668	N04.8
344.796	N18.5
346.321	N04.2
346.623	N18.3
348.148	N04.0
348.513	N04.9
348.878	N04.3
349.021	N02.5
349.18	N18.4
350.642	N18.9
350.642	N18.2
351.993	N08.3
352.309	N02.8
353.04	N02.2
353.089	N08.2
353.089	N08.5
353.82	N08.0
355.43	N03.9
355.869	I10
356.16	N05.9
356.16	N05.5
356.16	N05.0
356.16	N03.5
356.16	N05.7
357.292	N12
357.292	N10
358.023	N17.9
359.003	N40
359.85	N17.0
364.326	N28.1
364.494	N39.0
366.518	N28.8
366.518	N28.9
366.518	N28.0
367.608	N25.0
369.498	N32.3
369.723	N13.3
370.94	N20.0
370.94	N20.9
371.2	N42.8
371.2	N94.8
371.2	N88.8
371.413	N73.9
373.771	E11.9
374.867	E11.3
374.867	E11.2
375.598	E11.4
376.441	J06.9
376.694	E11.5
377.574	I12.9
380.207	J98.4
381.32	E13.9
384.397	I50.9
384.958	K81.1
385.754	J40
386.055	K81.9
386.195	J47
386.364	K82.8
386.461	J96.9
386.945	E78.5
387.065	I25.2
387.065	I25.1
387.311	E78.1
387.311	E78.2
387.318	D64.9
387.325	I87.1
387.325	I80.3
387.325	I21.9
387.325	I88.9
387.75	I69.3
387.831	E87.8
387.831	E87.5
387.844	E03.9
388.091	E79.0
388.191	B18.1
388.209	E03.8
388.372	K76.0
388.569	D63.8
388.73	E06.1
388.737	K76.8
388.955	J32.0
388.955	J31.0
388.955	J31.2
388.955	J32.9
389.368	E28.2
389.504	M31.8
389.517	K74.0
389.853	J18.9
390.059	D69.0
390.143	K71.9
390.235	M31.7
390.235	M31.0
390.794	K52.9
391.015	M32.9
391.015	M32.1
391.075	M47.8
391.088	M90.8
391.088	M10.9
391.16	K65.8
391.16	K29.3
391.16	K29.8
391.16	K65.9
391.275	M35.0
391.464	H36.0
391.701	M48.9
391.701	M51.2
391.701	M50.2
391.701	M49.0
392.515	G63.2
392.765	M62.8
392.927	Z99.2
393.221	B90.9
393.553	Z90.4
393.586	A18.1
393.586	A18.0
393.965	H35.0
394.059	B00.9
394.191	G47.3
394.464	D25.9
394.552	Z33
395.029	G00.9
395.029	Z54.8
395.029	H43.3
395.089	D16.6
395.464	O10.0
395.464	O14.1
395.515	C91.1
395.676	Q63.8
395.676	Q44.6
395.676	Q76.0
395.676	O24.9
396	T85.7

## Sheet: Sheet4
The prototype score of each diagnoses in the subpopulation 18≤HLOS≤50, 51≤Age
Prototype Score	ICD-10 Code
473.582	I10
483.185	E11.9
487.204	E11.2
489.035	N18.5
489.761	E11.3
490.492	E11.4
493.78	E11.5
494.311	N08.3
496.342	N18.3
497.073	N18.4
497.959	N04.8
498.169	N18.2
498.534	N18.9
498.975	N40
500.887	N08.5
500.887	N08.0
501.253	N08.2
503.073	N04.9
503.073	N04.2
503.073	N04.0
503.847	N03.9
505.309	N03.2
506.175	N17.9
506.244	N10
506.686	N12
506.974	N05.5
506.974	N02.7
506.974	N02.8
506.974	N05.8
506.974	N05.9
506.974	N02.5
507.271	N17.0
510.369	E13.9
511.23	N39.0
511.443	N28.1
511.985	E10.2
511.985	E10.3
514.246	I12.9
515.974	N30.8
516.339	N30.2
516.447	N25.0
518.362	N20.0
518.987	N21.0
519.2	N83.8
519.2	N76.1
519.2	N95.2
519.2	N71.9
519.381	J98.4
519.488	E02
519.611	I50.9
520.612	I70.2
520.978	I70.9
521.56	I69.3
522.074	I70.8
522.074	I70.1
522.168	I50.1
522.338	I25.1
523.103	I49.9
523.103	I49.3
523.8	I25.2
524.249	I35.1
524.475	I20.0
524.674	I79.2
524.84	I21.9
524.84	I21.4
525.053	I63.9
525.053	I63.8
525.433	E03.9
525.832	E87.8
526.092	E77.8
526.198	E87.5
526.458	E78.5
526.458	E78.0
526.529	E03.8
526.688	J98.8
526.718	E79.0
526.718	E85.9
526.718	E75.2
528.633	E16.8
528.633	E23.6
530.96	J42
531.401	J47
531.515	H36.0
531.889	J96.1
531.889	J96.9
532.015	J06.9
532.77	K76.8
533.135	K76.0
533.185	K80.1
533.64	B18.1
533.866	K76.9
533.866	K76.4
534.304	J44.8
534.435	K81.1
534.435	K74.6
534.646	K80.2
535.166	K81.9
535.166	K74.0
535.467	B18.2
535.555	J45.9
535.555	J43.8
535.676	G63.2
535.686	K86.1
535.686	K86.2
535.946	K82.8
536.444	M35.0
536.444	M35.9
536.619	J31.2
536.619	J30.4
536.619	J32.0
537.044	J94.8
537.044	J84.8
537.176	K63.5
537.176	K63.8
537.329	M32.9
537.329	M32.1
537.436	K59.1
537.436	K57.1
537.436	K62.8
537.436	K56.6
537.574	B90.9
538.475	M31.8
538.5	K40.9
538.5	K29.5
538.5	K52.9
538.604	D64.9
538.914	M06.9
538.914	M10.9
539.539	M19.9
539.539	M17.4
539.552	M47.8
539.765	M90.8
540.177	M51.2
540.48	D63.8
540.655	D18.0
540.714	A49.9
540.714	A41.9
540.855	C90.0
540.927	B02.9
540.927	B35.6
541.101	H26.8
541.101	H26.9
541.356	Z90.7
541.356	Z90.4
541.48	C85.9
541.48	C53.9
541.48	C91.1
541.48	C34.9
541.544	D69.0
541.574	H54.0
541.906	D32.0
542.302	T82.7
542.382	D86.9
542.382	G40.9
542.382	D75.2
542.382	G99.0
542.502	Z99.2
542.927	T85.7
543.353	S42.1
543.353	S36.1
543.464	R60.9
543.464	R68.8
543.515	Q61.3
543.515	Q44.6
543.515	Q85.9
543.515	Q75.8
543.676	R93.8
543.838	L40.0
543.838	L27.0
544	H81.1
544	F41.1

## Sheet: Sheet5
Union of top 50 diagnoses of each prototype
E10.2
E10.3
E11.2
E11.3
E11.4
E11.5
E11.9
E13.9
I10
I12.0
I12.9
I38
I48
I50.9
I63.8
I63.9
I69.1
I69.3
I70.1
I70.2
I70.8
I70.9
J06.9
N00.9
N02.1
N02.2
N02.5
N02.7
N02.8
N03.2
N03.3
N03.5
N03.8
N03.9
N04.0
N04.2
N04.3
N04.8
N04.9
N05.0
N05.1
N05.3
N05.5
N05.7
N05.8
N05.9
N08.0
N08.2
N08.3
N08.5
N10
N11.9
N12
N13.3
N13.8
N17.0
N17.9
N18.2
N18.3
N18.4
N18.5
N18.8
N18.9
N19
N20.0
N20.9
N21.0
N25.0
N25.8
N26
N27.0
N28.0
N28.1
N28.8
N28.9
N30.2
N30.3
N30.8
N30.9
N31.9
N32.3
N34.1
N36.2
N39.0
N40
N42.8
N71.9
N72
N73.9
N76.1
N83.8
N88.8
N94.8
N95.2

## Sheet: Sheet6
Adjacency Matrix of the union of top 50 diagnoses of each prototype
	E10.2	E10.3	E11.2	E11.3	E11.4	E11.5	E11.9	E13.9	I10	I12.0	I12.9	I38	I48	I50.9	I63.8	I63.9	I69.1	I69.3	I70.1	I70.2	I70.8	I70.9	J06.9	N00.9	N02.1	N02.2	N02.5	N02.7	N02.8	N03.2	N03.3	N03.5	N03.8	N03.9	N04.0	N04.2	N04.3	N04.8	N04.9	N05.0	N05.1	N05.3	N05.5	N05.7	N05.8	N05.9	N08.0	N08.2	N08.3
E10.2	0	0.169992	0.322256	0.316894	0.304153	0.312179	0.316894	0.294474	1	1	1	1	1	1	1	1	1	1	1	1	1	1	1	1	1	1	1	1	1	1	1	1	1	1	1	1	1	1	1	1	1	1	1	1	1	1	1	1	1
E10.3	0.169992	0	0.317616	0.312179	0.299261	0.307399	0.312179	0.289444	1	1	1	1	1	1	1	1	1	1	1	1	1	1	1	1	1	1	1	1	1	1	1	1	1	1	1	1	1	1	1	1	1	1	1	1	1	1	1	1	1
E11.2	0.322256	0.317616	0	0.168081	0.152689	0.162384	0.168081	0.300194	1	1	1	1	1	1	1	1	1	1	1	1	1	1	1	1	1	1	1	1	1	1	1	1	1	1	1	1	1	1	1	1	1	1	1	1	1	1	1	1	1
E11.3	0.316894	0.312179	0.168081	0	0.145859	0.155711	0.161498	0.294474	1	1	1	1	1	1	1	1	1	1	1	1	1	1	1	1	1	1	1	1	1	1	1	1	1	1	1	1	1	1	1	1	1	1	1	1	1	1	1	1	1
E11.4	0.304153	0.299261	0.152689	0.145859	0	0.139854	0.145859	0.280876	1	1	1	1	1	1	1	1	1	1	1	1	1	1	1	1	1	1	1	1	1	1	1	1	1	1	1	1	1	1	1	1	1	1	1	1	1	1	1	1	1
E11.5	0.312179	0.307399	0.162384	0.155711	0.139854	0	0.155711	0.289444	1	1	1	1	1	1	1	1	1	1	1	1	1	1	1	1	1	1	1	1	1	1	1	1	1	1	1	1	1	1	1	1	1	1	1	1	1	1	1	1	1
E11.9	0.316894	0.312179	0.168081	0.161498	0.145859	0.155711	0	0.294474	1	1	1	1	1	1	1	1	1	1	1	1	1	1	1	1	1	1	1	1	1	1	1	1	1	1	1	1	1	1	1	1	1	1	1	1	1	1	1	1	1
E13.9	0.294474	0.289444	0.300194	0.294474	0.280876	0.289444	0.294474	0	1	1	1	1	1	1	1	1	1	1	1	1	1	1	1	1	1	1	1	1	1	1	1	1	1	1	1	1	1	1	1	1	1	1	1	1	1	1	1	1	1
I10	1	1	1	1	1	1	1	1	0	0.181249	0.159508	0.140686	0.140686	0.10752	0.129785	0.104021	0.142462	0.142462	0.135716	0.104021	0.111269	0.142462	1	1	1	1	1	1	1	1	1	1	1	1	1	1	1	1	1	1	1	1	1	1	1	1	1	1	1
I12.0	1	1	1	1	1	1	1	1	0.181249	0	0.0496467	0.142462	0.142462	0.109436	0.131607	0.105951	0.144231	0.144231	0.137513	0.105951	0.113169	0.144231	1	1	1	1	1	1	1	1	1	1	1	1	1	1	1	1	1	1	1	1	1	1	1	1	1	1	1
I12.9	1	1	1	1	1	1	1	1	0.159508	0.0496467	0	0.119691	0.119691	0.0848523	0.108248	0.0811727	0.121556	0.121556	0.114475	0.0811727	0.0887936	0.121556	1	1	1	1	1	1	1	1	1	1	1	1	1	1	1	1	1	1	1	1	1	1	1	1	1	1	1
I38	1	1	1	1	1	1	1	1	0.140686	0.142462	0.119691	0	0.405066	0.382104	0.129785	0.104021	0.142462	0.142462	0.135716	0.104021	0.111269	0.142462	1	1	1	1	1	1	1	1	1	1	1	1	1	1	1	1	1	1	1	1	1	1	1	1	1	1	1
I48	1	1	1	1	1	1	1	1	0.140686	0.142462	0.119691	0.405066	0	0.382104	0.129785	0.104021	0.142462	0.142462	0.135716	0.104021	0.111269	0.142462	1	1	1	1	1	1	1	1	1	1	1	1	1	1	1	1	1	1	1	1	1	1	1	1	1	1	1
I50.9	1	1	1	1	1	1	1	1	0.10752	0.109436	0.0848523	0.382104	0.382104	0	0.095756	0.0679045	0.109436	0.109436	0.102158	0.0679045	0.0757462	0.109436	1	1	1	1	1	1	1	1	1	1	1	1	1	1	1	1	1	1	1	1	1	1	1	1	1	1	1
I63.8	1	1	1	1	1	1	1	1	0.129785	0.131607	0.108248	0.129785	0.129785	0.095756	0	0.166479	0.389811	0.389811	0.124688	0.0921637	0.0996042	0.131607	1	1	1	1	1	1	1	1	1	1	1	1	1	1	1	1	1	1	1	1	1	1	1	1	1	1	1
I63.9	1	1	1	1	1	1	1	1	0.104021	0.105951	0.0811727	0.104021	0.104021	0.0679045	0.166479	0	0.371783	0.371783	0.098616	0.064087	0.0719928	0.105951	1	1	1	1	1	1	1	1	1	1	1	1	1	1	1	1	1	1	1	1	1	1	1	1	1	1	1
I69.1	1	1	1	1	1	1	1	1	0.142462	0.144231	0.121556	0.142462	0.142462	0.109436	0.389811	0.371783	0	0.0926046	0.137513	0.105951	0.113169	0.144231	1	1	1	1	1	1	1	1	1	1	1	1	1	1	1	1	1	1	1	1	1	1	1	1	1	1	1
I69.3	1	1	1	1	1	1	1	1	0.142462	0.144231	0.121556	0.142462	0.142462	0.109436	0.389811	0.371783	0.0926046	0	0.137513	0.105951	0.113169	0.144231	1	1	1	1	1	1	1	1	1	1	1	1	1	1	1	1	1	1	1	1	1	1	1	1	1	1	1
I70.1	1	1	1	1	1	1	1	1	0.135716	0.137513	0.114475	0.135716	0.135716	0.102158	0.124688	0.098616	0.137513	0.137513	0	0.130563	0.137638	0.168081	1	1	1	1	1	1	1	1	1	1	1	1	1	1	1	1	1	1	1	1	1	1	1	1	1	1	1
I70.2	1	1	1	1	1	1	1	1	0.104021	0.105951	0.0811727	0.104021	0.104021	0.0679045	0.0921637	0.064087	0.105951	0.105951	0.130563	0	0.104883	0.137638	1	1	1	1	1	1	1	1	1	1	1	1	1	1	1	1	1	1	1	1	1	1	1	1	1	1	1
I70.8	1	1	1	1	1	1	1	1	0.111269	0.113169	0.0887936	0.111269	0.111269	0.0757462	0.0996042	0.0719928	0.113169	0.113169	0.137638	0.104883	0	0.144599	1	1	1	1	1	1	1	1	1	1	1	1	1	1	1	1	1	1	1	1	1	1	1	1	1	1	1
I70.9	1	1	1	1	1	1	1	1	0.142462	0.144231	0.121556	0.142462	0.142462	0.109436	0.131607	0.105951	0.144231	0.144231	0.168081	0.137638	0.144599	0	1	1	1	1	1	1	1	1	1	1	1	1	1	1	1	1	1	1	1	1	1	1	1	1	1	1	1
J06.9	1	1	1	1	1	1	1	1	1	1	1	1	1	1	1	1	1	1	1	1	1	1	0	1	1	1	1	1	1	1	1	1	1	1	1	1	1	1	1	1	1	1	1	1	1	1	1	1	1
N00.9	1	1	1	1	1	1	1	1	1	1	1	1	1	1	1	1	1	1	1	1	1	1	1	0	0.346542	0.342512	0.346542	0.346542	0.351052	0.356182	0.356182	0.342512	0.351052	0.356182	0.356182	0.356182	0.356182	0.351052	0.342512	0.351052	0.351052	0.351052	0.351052	0.351052	0.346542	0.351052	0.356182	0.356182	0.356182
N02.1	1	1	1	1	1	1	1	1	1	1	1	1	1	1	1	1	1	1	1	1	1	1	1	0.346542	0	0.159068	0.164223	0.164223	0.169992	0.356182	0.356182	0.342512	0.351052	0.356182	0.356182	0.356182	0.356182	0.351052	0.342512	0.351052	0.351052	0.351052	0.351052	0.351052	0.346542	0.351052	0.356182	0.356182	0.356182
N02.2	1	1	1	1	1	1	1	1	1	1	1	1	1	1	1	1	1	1	1	1	1	1	1	0.342512	0.159068	0	0.159068	0.159068	0.164908	0.35227	0.35227	0.338431	0.347078	0.35227	0.35227	0.35227	0.35227	0.347078	0.338431	0.347078	0.347078	0.347078	0.347078	0.347078	0.342512	0.347078	0.35227	0.35227	0.35227
N02.5	1	1	1	1	1	1	1	1	1	1	1	1	1	1	1	1	1	1	1	1	1	1	1	0.346542	0.164223	0.159068	0	0.164223	0.169992	0.356182	0.356182	0.342512	0.351052	0.356182	0.356182	0.356182	0.356182	0.351052	0.342512	0.351052	0.351052	0.351052	0.351052	0.351052	0.346542	0.351052	0.356182	0.356182	0.356182
N02.7	1	1	1	1	1	1	1	1	1	1	1	1	1	1	1	1	1	1	1	1	1	1	1	0.346542	0.164223	0.159068	0.164223	0	0.169992	0.356182	0.356182	0.342512	0.351052	0.356182	0.356182	0.356182	0.356182	0.351052	0.342512	0.351052	0.351052	0.351052	0.351052	0.351052	0.346542	0.351052	0.356182	0.356182	0.356182
N02.8	1	1	1	1	1	1	1	1	1	1	1	1	1	1	1	1	1	1	1	1	1	1	1	0.351052	0.169992	0.164908	0.169992	0.169992	0	0.36056	0.36056	0.347078	0.355501	0.36056	0.36056	0.36056	0.36056	0.355501	0.347078	0.355501	0.355501	0.355501	0.355501	0.355501	0.351052	0.355501	0.36056	0.36056	0.36056
N03.2	1	1	1	1	1	1	1	1	1	1	1	1	1	1	1	1	1	1	1	1	1	1	1	0.356182	0.356182	0.35227	0.356182	0.356182	0.36056	0	0.139047	0.121038	0.132288	0.139047	0.365541	0.365541	0.365541	0.36056	0.35227	0.36056	0.36056	0.36056	0.36056	0.36056	0.356182	0.36056	0.365541	0.365541	0.365541
N03.3	1	1	1	1	1	1	1	1	1	1	1	1	1	1	1	1	1	1	1	1	1	1	1	0.356182	0.356182	0.35227	0.356182	0.356182	0.36056	0.139047	0	0.121038	0.132288	0.139047	0.365541	0.365541	0.365541	0.36056	0.35227	0.36056	0.36056	0.36056	0.36056	0.36056	0.356182	0.36056	0.365541	0.365541	0.365541
N03.5	1	1	1	1	1	1	1	1	1	1	1	1	1	1	1	1	1	1	1	1	1	1	1	0.342512	0.342512	0.338431	0.342512	0.342512	0.347078	0.121038	0.121038	0	0.113992	0.121038	0.35227	0.35227	0.35227	0.347078	0.338431	0.347078	0.347078	0.347078	0.347078	0.347078	0.342512	0.347078	0.35227	0.35227	0.35227
N03.8	1	1	1	1	1	1	1	1	1	1	1	1	1	1	1	1	1	1	1	1	1	1	1	0.351052	0.351052	0.347078	0.351052	0.351052	0.355501	0.132288	0.132288	0.113992	0	0.132288	0.36056	0.36056	0.36056	0.355501	0.347078	0.355501	0.355501	0.355501	0.355501	0.355501	0.351052	0.355501	0.36056	0.36056	0.36056
N03.9	1	1	1	1	1	1	1	1	1	1	1	1	1	1	1	1	1	1	1	1	1	1	1	0.356182	0.356182	0.35227	0.356182	0.356182	0.36056	0.139047	0.139047	0.121038	0.132288	0	0.365541	0.365541	0.365541	0.36056	0.35227	0.36056	0.36056	0.36056	0.36056	0.36056	0.356182	0.36056	0.365541	0.365541	0.365541
N04.0	1	1	1	1	1	1	1	1	1	1	1	1	1	1	1	1	1	1	1	1	1	1	1	0.356182	0.356182	0.35227	0.356182	0.356182	0.36056	0.365541	0.365541	0.35227	0.36056	0.365541	0	0.153863	0.153863	0.147221	0.136164	0.36056	0.36056	0.36056	0.36056	0.36056	0.356182	0.36056	0.365541	0.365541	0.365541
N04.2	1	1	1	1	1	1	1	1	1	1	1	1	1	1	1	1	1	1	1	1	1	1	1	0.356182	0.356182	0.35227	0.356182	0.356182	0.36056	0.365541	0.365541	0.35227	0.36056	0.365541	0.153863	0	0.153863	0.147221	0.136164	0.36056	0.36056	0.36056	0.36056	0.36056	0.356182	0.36056	0.365541	0.365541	0.365541
N04.3	1	1	1	1	1	1	1	1	1	1	1	1	1	1	1	1	1	1	1	1	1	1	1	0.356182	0.356182	0.35227	0.356182	0.356182	0.36056	0.365541	0.365541	0.35227	0.36056	0.365541	0.153863	0.153863	0	0.147221	0.136164	0.36056	0.36056	0.36056	0.36056	0.36056	0.356182	0.36056	0.365541	0.365541	0.365541
N04.8	1	1	1	1	1	1	1	1	1	1	1	1	1	1	1	1	1	1	1	1	1	1	1	0.351052	0.351052	0.347078	0.351052	0.351052	0.355501	0.36056	0.36056	0.347078	0.355501	0.36056	0.147221	0.147221	0.147221	0	0.12924	0.355501	0.355501	0.355501	0.355501	0.355501	0.351052	0.355501	0.36056	0.36056	0.36056
N04.9	1	1	1	1	1	1	1	1	1	1	1	1	1	1	1	1	1	1	1	1	1	1	1	0.342512	0.342512	0.338431	0.342512	0.342512	0.347078	0.35227	0.35227	0.338431	0.347078	0.35227	0.136164	0.136164	0.136164	0.12924	0	0.347078	0.347078	0.347078	0.347078	0.347078	0.342512	0.347078	0.35227	0.35227	0.35227
N05.0	1	1	1	1	1	1	1	1	1	1	1	1	1	1	1	1	1	1	1	1	1	1	1	0.351052	0.351052	0.347078	0.351052	0.351052	0.355501	0.36056	0.36056	0.347078	0.355501	0.36056	0.36056	0.36056	0.36056	0.355501	0.347078	0	0.140473	0.140473	0.140473	0.140473	0.134541	0.140473	0.36056	0.36056	0.36056
N05.1	1	1	1	1	1	1	1	1	1	1	1	1	1	1	1	1	1	1	1	1	1	1	1	0.351052	0.351052	0.347078	0.351052	0.351052	0.355501	0.36056	0.36056	0.347078	0.355501	0.36056	0.36056	0.36056	0.36056	0.355501	0.347078	0.140473	0	0.140473	0.140473	0.140473	0.134541	0.140473	0.36056	0.36056	0.36056
N05.3	1	1	1	1	1	1	1	1	1	1	1	1	1	1	1	1	1	1	1	1	1	1	1	0.351052	0.351052	0.347078	0.351052	0.351052	0.355501	0.36056	0.36056	0.347078	0.355501	0.36056	0.36056	0.36056	0.36056	0.355501	0.347078	0.140473	0.140473	0	0.140473	0.140473	0.134541	0.140473	0.36056	0.36056	0.36056
N05.5	1	1	1	1	1	1	1	1	1	1	1	1	1	1	1	1	1	1	1	1	1	1	1	0.351052	0.351052	0.347078	0.351052	0.351052	0.355501	0.36056	0.36056	0.347078	0.355501	0.36056	0.36056	0.36056	0.36056	0.355501	0.347078	0.140473	0.140473	0.140473	0	0.140473	0.134541	0.140473	0.36056	0.36056	0.36056
N05.7	1	1	1	1	1	1	1	1	1	1	1	1	1	1	1	1	1	1	1	1	1	1	1	0.351052	0.351052	0.347078	0.351052	0.351052	0.355501	0.36056	0.36056	0.347078	0.355501	0.36056	0.36056	0.36056	0.36056	0.355501	0.347078	0.140473	0.140473	0.140473	0.140473	0	0.134541	0.140473	0.36056	0.36056	0.36056
N05.8	1	1	1	1	1	1	1	1	1	1	1	1	1	1	1	1	1	1	1	1	1	1	1	0.346542	0.346542	0.342512	0.346542	0.346542	0.351052	0.356182	0.356182	0.342512	0.351052	0.356182	0.356182	0.356182	0.356182	0.351052	0.342512	0.134541	0.134541	0.134541	0.134541	0.134541	0	0.134541	0.356182	0.356182	0.356182
N05.9	1	1	1	1	1	1	1	1	1	1	1	1	1	1	1	1	1	1	1	1	1	1	1	0.351052	0.351052	0.347078	0.351052	0.351052	0.355501	0.36056	0.36056	0.347078	0.355501	0.36056	0.36056	0.36056	0.36056	0.355501	0.347078	0.140473	0.140473	0.140473	0.140473	0.140473	0.134541	0	0.36056	0.36056	0.36056
N08.0	1	1	1	1	1	1	1	1	1	1	1	1	1	1	1	1	1	1	1	1	1	1	1	0.356182	0.356182	0.35227	0.356182	0.356182	0.36056	0.365541	0.365541	0.35227	0.36056	0.365541	0.365541	0.365541	0.365541	0.36056	0.35227	0.36056	0.36056	0.36056	0.36056	0.36056	0.356182	0.36056	0	0.0838108	0.0838108
N08.2	1	1	1	1	1	1	1	1	1	1	1	1	1	1	1	1	1	1	1	1	1	1	1	0.356182	0.356182	0.35227	0.356182	0.356182	0.36056	0.365541	0.365541	0.35227	0.36056	0.365541	0.365541	0.365541	0.365541	0.36056	0.35227	0.36056	0.36056	0.36056	0.36056	0.36056	0.356182	0.36056	0.0838108	0	0.0838108
N08.3	1	1	1	1	1	1	1	1	1	1	1	1	1	1	1	1	1	1	1	1	1	1	1	0.356182	0.356182	0.35227	0.356182	0.356182	0.36056	0.365541	0.365541	0.35227	0.36056	0.365541	0.365541	0.365541	0.365541	0.36056	0.35227	0.36056	0.36056	0.36056	0.36056	0.36056	0.356182	0.36056	0.0838108	0.0838108	0
N08.5	1	1	1	1	1	1	1	1	1	1	1	1	1	1	1	1	1	1	1	1	1	1	1	0.356182	0.356182	0.35227	0.356182	0.356182	0.36056	0.365541	0.365541	0.35227	0.36056	0.365541	0.365541	0.365541	0.365541	0.36056	0.35227	0.36056	0.36056	0.36056	0.36056	0.36056	0.356182	0.36056	0.0838108	0.0838108	0.0838108
N10	1	1	1	1	1	1	1	1	1	1	1	1	1	1	1	1	1	1	1	1	1	1	1	0.395732	0.395732	0.392052	0.395732	0.395732	0.39985	0.404534	0.404534	0.392052	0.39985	0.404534	0.404534	0.404534	0.404534	0.39985	0.392052	0.39985	0.39985	0.39985	0.39985	0.39985	0.395732	0.39985	0.404534	0.404534	0.404534
N11.9	1	1	1	1	1	1	1	1	1	1	1	1	1	1	1	1	1	1	1	1	1	1	1	0.387968	0.387968	0.384193	0.387968	0.387968	0.392192	0.396996	0.396996	0.384193	0.392192	0.396996	0.396996	0.396996	0.396996	0.392192	0.384193	0.392192	0.392192	0.392192	0.392192	0.392192	0.387968	0.392192	0.396996	0.396996	0.396996
N12	1	1	1	1	1	1	1	1	1	1	1	1	1	1	1	1	1	1	1	1	1	1	1	0.395732	0.395732	0.392052	0.395732	0.395732	0.39985	0.404534	0.404534	0.392052	0.39985	0.404534	0.404534	0.404534	0.404534	0.39985	0.392052	0.39985	0.39985	0.39985	0.39985	0.39985	0.395732	0.39985	0.404534	0.404534	0.404534
N13.3	1	1	1	1	1	1	1	1	1	1	1	1	1	1	1	1	1	1	1	1	1	1	1	0.396996	0.396996	0.393332	0.396996	0.396996	0.401097	0.405762	0.405762	0.393332	0.401097	0.405762	0.405762	0.405762	0.405762	0.401097	0.393332	0.401097	0.401097	0.401097	0.401097	0.401097	0.396996	0.401097	0.405762	0.405762	0.405762
N13.8	1	1	1	1	1	1	1	1	1	1	1	1	1	1	1	1	1	1	1	1	1	1	1	0.392192	0.392192	0.388469	0.392192	0.392192	0.396358	0.401097	0.401097	0.388469	0.396358	0.401097	0.401097	0.401097	0.401097	0.396358	0.388469	0.396358	0.396358	0.396358	0.396358	0.396358	0.392192	0.396358	0.401097	0.401097	0.401097
N17.0	1	1	1	1	1	1	1	1	1	1	1	1	1	1	1	1	1	1	1	1	1	1	1	0.387968	0.387968	0.384193	0.387968	0.387968	0.392192	0.396996	0.396996	0.384193	0.392192	0.396996	0.396996	0.396996	0.396996	0.392192	0.384193	0.392192	0.392192	0.392192	0.392192	0.392192	0.387968	0.392192	0.396996	0.396996	0.396996
N17.9	1	1	1	1	1	1	1	1	1	1	1	1	1	1	1	1	1	1	1	1	1	1	1	0.396996	0.396996	0.393332	0.396996	0.396996	0.401097	0.405762	0.405762	0.393332	0.401097	0.405762	0.405762	0.405762	0.405762	0.401097	0.393332	0.401097	0.401097	0.401097	0.401097	0.401097	0.396996	0.401097	0.405762	0.405762	0.405762
N18.2	1	1	1	1	1	1	1	1	1	1	1	1	1	1	1	1	1	1	1	1	1	1	1	0.396996	0.396996	0.393332	0.396996	0.396996	0.401097	0.405762	0.405762	0.393332	0.401097	0.405762	0.405762	0.405762	0.405762	0.401097	0.393332	0.401097	0.401097	0.401097	0.401097	0.401097	0.396996	0.401097	0.405762	0.405762	0.405762
N18.3	1	1	1	1	1	1	1	1	1	1	1	1	1	1	1	1	1	1	1	1	1	1	1	0.396996	0.396996	0.393332	0.396996	0.396996	0.401097	0.405762	0.405762	0.393332	0.401097	0.405762	0.405762	0.405762	0.405762	0.401097	0.393332	0.401097	0.401097	0.401097	0.401097	0.401097	0.396996	0.401097	0.405762	0.405762	0.405762
N18.4	1	1	1	1	1	1	1	1	1	1	1	1	1	1	1	1	1	1	1	1	1	1	1	0.396996	0.396996	0.393332	0.396996	0.396996	0.401097	0.405762	0.405762	0.393332	0.401097	0.405762	0.405762	0.405762	0.405762	0.401097	0.393332	0.401097	0.401097	0.401097	0.401097	0.401097	0.396996	0.401097	0.405762	0.405762	0.405762
N18.5	1	1	1	1	1	1	1	1	1	1	1	1	1	1	1	1	1	1	1	1	1	1	1	0.396996	0.396996	0.393332	0.396996	0.396996	0.401097	0.405762	0.405762	0.393332	0.401097	0.405762	0.405762	0.405762	0.405762	0.401097	0.393332	0.401097	0.401097	0.401097	0.401097	0.401097	0.396996	0.401097	0.405762	0.405762	0.405762
N18.8	1	1	1	1	1	1	1	1	1	1	1	1	1	1	1	1	1	1	1	1	1	1	1	0.367267	0.367267	0.363232	0.367267	0.367267	0.371781	0.376912	0.376912	0.363232	0.371781	0.376912	0.376912	0.376912	0.376912	0.371781	0.363232	0.371781	0.371781	0.371781	0.371781	0.371781	0.367267	0.371781	0.376912	0.376912	0.376912
N18.9	1	1	1	1	1	1	1	1	1	1	1	1	1	1	1	1	1	1	1	1	1	1	1	0.392192	0.392192	0.388469	0.392192	0.392192	0.396358	0.401097	0.401097	0.388469	0.396358	0.401097	0.401097	0.401097	0.401097	0.396358	0.388469	0.396358	0.396358	0.396358	0.396358	0.396358	0.392192	0.396358	0.401097	0.401097	0.401097
N19	1	1	1	1	1	1	1	1	1	1	1	1	1	1	1	1	1	1	1	1	1	1	1	0.395732	0.395732	0.392052	0.395732	0.395732	0.39985	0.404534	0.404534	0.392052	0.39985	0.404534	0.404534	0.404534	0.404534	0.39985	0.392052	0.39985	0.39985	0.39985	0.39985	0.39985	0.395732	0.39985	0.404534	0.404534	0.404534
N20.0	1	1	1	1	1	1	1	1	1	1	1	1	1	1	1	1	1	1	1	1	1	1	1	0.387968	0.387968	0.384193	0.387968	0.387968	0.392192	0.396996	0.396996	0.384193	0.392192	0.396996	0.396996	0.396996	0.396996	0.392192	0.384193	0.392192	0.392192	0.392192	0.392192	0.392192	0.387968	0.392192	0.396996	0.396996	0.396996
N20.9	1	1	1	1	1	1	1	1	1	1	1	1	1	1	1	1	1	1	1	1	1	1	1	0.392192	0.392192	0.388469	0.392192	0.392192	0.396358	0.401097	0.401097	0.388469	0.396358	0.401097	0.401097	0.401097	0.401097	0.396358	0.388469	0.396358	0.396358	0.396358	0.396358	0.396358	0.392192	0.396358	0.401097	0.401097	0.401097
N21.0	1	1	1	1	1	1	1	1	1	1	1	1	1	1	1	1	1	1	1	1	1	1	1	0.392192	0.392192	0.388469	0.392192	0.392192	0.396358	0.401097	0.401097	0.388469	0.396358	0.401097	0.401097	0.401097	0.401097	0.396358	0.388469	0.396358	0.396358	0.396358	0.396358	0.396358	0.392192	0.396358	0.401097	0.401097	0.401097
N25.0	1	1	1	1	1	1	1	1	1	1	1	1	1	1	1	1	1	1	1	1	1	1	1	0.380777	0.380777	0.376912	0.380777	0.380777	0.3851	0.390017	0.390017	0.376912	0.3851	0.390017	0.390017	0.390017	0.390017	0.3851	0.376912	0.3851	0.3851	0.3851	0.3851	0.3851	0.380777	0.3851	0.390017	0.390017	0.390017
N25.8	1	1	1	1	1	1	1	1	1	1	1	1	1	1	1	1	1	1	1	1	1	1	1	0.374774	0.374774	0.370834	0.374774	0.374774	0.379182	0.384193	0.384193	0.370834	0.379182	0.384193	0.384193	0.384193	0.384193	0.379182	0.370834	0.379182	0.379182	0.379182	0.379182	0.379182	0.374774	0.379182	0.384193	0.384193	0.384193
N26	1	1	1	1	1	1	1	1	1	1	1	1	1	1	1	1	1	1	1	1	1	1	1	0.395732	0.395732	0.392052	0.395732	0.395732	0.39985	0.404534	0.404534	0.392052	0.39985	0.404534	0.404534	0.404534	0.404534	0.39985	0.392052	0.39985	0.39985	0.39985	0.39985	0.39985	0.395732	0.39985	0.404534	0.404534	0.404534
N27.0	1	1	1	1	1	1	1	1	1	1	1	1	1	1	1	1	1	1	1	1	1	1	1	0.396996	0.396996	0.393332	0.396996	0.396996	0.401097	0.405762	0.405762	0.393332	0.401097	0.405762	0.405762	0.405762	0.405762	0.401097	0.393332	0.401097	0.401097	0.401097	0.401097	0.401097	0.396996	0.401097	0.405762	0.405762	0.405762
N28.0	1	1	1	1	1	1	1	1	1	1	1	1	1	1	1	1	1	1	1	1	1	1	1	0.377653	0.377653	0.373749	0.377653	0.377653	0.38202	0.386986	0.386986	0.373749	0.38202	0.386986	0.386986	0.386986	0.386986	0.38202	0.373749	0.38202	0.38202	0.38202	0.38202	0.38202	0.377653	0.38202	0.386986	0.386986	0.386986
N28.1	1	1	1	1	1	1	1	1	1	1	1	1	1	1	1	1	1	1	1	1	1	1	1	0.387968	0.387968	0.384193	0.387968	0.387968	0.392192	0.396996	0.396996	0.384193	0.392192	0.396996	0.396996	0.396996	0.396996	0.392192	0.384193	0.392192	0.392192	0.392192	0.392192	0.392192	0.387968	0.392192	0.396996	0.396996	0.396996
N28.8	1	1	1	1	1	1	1	1	1	1	1	1	1	1	1	1	1	1	1	1	1	1	1	0.328379	0.328379	0.32383	0.328379	0.328379	0.333462	0.339235	0.339235	0.32383	0.333462	0.339235	0.339235	0.339235	0.339235	0.333462	0.32383	0.333462	0.333462	0.333462	0.333462	0.333462	0.328379	0.333462	0.339235	0.339235	0.339235
N28.9	1	1	1	1	1	1	1	1	1	1	1	1	1	1	1	1	1	1	1	1	1	1	1	0.387968	0.387968	0.384193	0.387968	0.387968	0.392192	0.396996	0.396996	0.384193	0.392192	0.396996	0.396996	0.396996	0.396996	0.392192	0.384193	0.392192	0.392192	0.392192	0.392192	0.392192	0.387968	0.392192	0.396996	0.396996	0.396996
N30.2	1	1	1	1	1	1	1	1	1	1	1	1	1	1	1	1	1	1	1	1	1	1	1	0.392192	0.392192	0.388469	0.392192	0.392192	0.396358	0.401097	0.401097	0.388469	0.396358	0.401097	0.401097	0.401097	0.401097	0.396358	0.388469	0.396358	0.396358	0.396358	0.396358	0.396358	0.392192	0.396358	0.401097	0.401097	0.401097
N30.3	1	1	1	1	1	1	1	1	1	1	1	1	1	1	1	1	1	1	1	1	1	1	1	0.396996	0.396996	0.393332	0.396996	0.396996	0.401097	0.405762	0.405762	0.393332	0.401097	0.405762	0.405762	0.405762	0.405762	0.401097	0.393332	0.401097	0.401097	0.401097	0.401097	0.401097	0.396996	0.401097	0.405762	0.405762	0.405762
N30.8	1	1	1	1	1	1	1	1	1	1	1	1	1	1	1	1	1	1	1	1	1	1	1	0.365062	0.365062	0.360999	0.365062	0.365062	0.369607	0.374774	0.374774	0.360999	0.369607	0.374774	0.374774	0.374774	0.374774	0.369607	0.360999	0.369607	0.369607	0.369607	0.369607	0.369607	0.365062	0.369607	0.374774	0.374774	0.374774
N30.9	1	1	1	1	1	1	1	1	1	1	1	1	1	1	1	1	1	1	1	1	1	1	1	0.387968	0.387968	0.384193	0.387968	0.387968	0.392192	0.396996	0.396996	0.384193	0.392192	0.396996	0.396996	0.396996	0.396996	0.392192	0.384193	0.392192	0.392192	0.392192	0.392192	0.392192	0.387968	0.392192	0.396996	0.396996	0.396996
N31.9	1	1	1	1	1	1	1	1	1	1	1	1	1	1	1	1	1	1	1	1	1	1	1	0.392192	0.392192	0.388469	0.392192	0.392192	0.396358	0.401097	0.401097	0.388469	0.396358	0.401097	0.401097	0.401097	0.401097	0.396358	0.388469	0.396358	0.396358	0.396358	0.396358	0.396358	0.392192	0.396358	0.401097	0.401097	0.401097
N32.3	1	1	1	1	1	1	1	1	1	1	1	1	1	1	1	1	1	1	1	1	1	1	1	0.392192	0.392192	0.388469	0.392192	0.392192	0.396358	0.401097	0.401097	0.388469	0.396358	0.401097	0.401097	0.401097	0.401097	0.396358	0.388469	0.396358	0.396358	0.396358	0.396358	0.396358	0.392192	0.396358	0.401097	0.401097	0.401097
N34.1	1	1	1	1	1	1	1	1	1	1	1	1	1	1	1	1	1	1	1	1	1	1	1	0.387968	0.387968	0.384193	0.387968	0.387968	0.392192	0.396996	0.396996	0.384193	0.392192	0.396996	0.396996	0.396996	0.396996	0.392192	0.384193	0.392192	0.392192	0.392192	0.392192	0.392192	0.387968	0.392192	0.396996	0.396996	0.396996
N36.2	1	1	1	1	1	1	1	1	1	1	1	1	1	1	1	1	1	1	1	1	1	1	1	0.392192	0.392192	0.388469	0.392192	0.392192	0.396358	0.401097	0.401097	0.388469	0.396358	0.401097	0.401097	0.401097	0.401097	0.396358	0.388469	0.396358	0.396358	0.396358	0.396358	0.396358	0.392192	0.396358	0.401097	0.401097	0.401097
N39.0	1	1	1	1	1	1	1	1	1	1	1	1	1	1	1	1	1	1	1	1	1	1	1	0.392192	0.392192	0.388469	0.392192	0.392192	0.396358	0.401097	0.401097	0.388469	0.396358	0.401097	0.401097	0.401097	0.401097	0.396358	0.388469	0.396358	0.396358	0.396358	0.396358	0.396358	0.392192	0.396358	0.401097	0.401097	0.401097
N40	1	1	1	1	1	1	1	1	1	1	1	1	1	1	1	1	1	1	1	1	1	1	1	0.395732	0.395732	0.392052	0.395732	0.395732	0.39985	0.404534	0.404534	0.392052	0.39985	0.404534	0.404534	0.404534	0.404534	0.39985	0.392052	0.39985	0.39985	0.39985	0.39985	0.39985	0.395732	0.39985	0.404534	0.404534	0.404534
N42.8	1	1	1	1	1	1	1	1	1	1	1	1	1	1	1	1	1	1	1	1	1	1	1	0.384193	0.384193	0.380371	0.384193	0.384193	0.388469	0.393332	0.393332	0.380371	0.388469	0.393332	0.393332	0.393332	0.393332	0.388469	0.380371	0.388469	0.388469	0.388469	0.388469	0.388469	0.384193	0.388469	0.393332	0.393332	0.393332
N71.9	1	1	1	1	1	1	1	1	1	1	1	1	1	1	1	1	1	1	1	1	1	1	1	0.387968	0.387968	0.384193	0.387968	0.387968	0.392192	0.396996	0.396996	0.384193	0.392192	0.396996	0.396996	0.396996	0.396996	0.392192	0.384193	0.392192	0.392192	0.392192	0.392192	0.392192	0.387968	0.392192	0.396996	0.396996	0.396996
N72	1	1	1	1	1	1	1	1	1	1	1	1	1	1	1	1	1	1	1	1	1	1	1	0.395732	0.395732	0.392052	0.395732	0.395732	0.39985	0.404534	0.404534	0.392052	0.39985	0.404534	0.404534	0.404534	0.404534	0.39985	0.392052	0.39985	0.39985	0.39985	0.39985	0.39985	0.395732	0.39985	0.404534	0.404534	0.404534
N73.9	1	1	1	1	1	1	1	1	1	1	1	1	1	1	1	1	1	1	1	1	1	1	1	0.384193	0.384193	0.380371	0.384193	0.384193	0.388469	0.393332	0.393332	0.380371	0.388469	0.393332	0.393332	0.393332	0.393332	0.388469	0.380371	0.388469	0.388469	0.388469	0.388469	0.388469	0.384193	0.388469	0.393332	0.393332	0.393332
N76.1	1	1	1	1	1	1	1	1	1	1	1	1	1	1	1	1	1	1	1	1	1	1	1	0.392192	0.392192	0.388469	0.392192	0.392192	0.396358	0.401097	0.401097	0.388469	0.396358	0.401097	0.401097	0.401097	0.401097	0.396358	0.388469	0.396358	0.396358	0.396358	0.396358	0.396358	0.392192	0.396358	0.401097	0.401097	0.401097
N83.8	1	1	1	1	1	1	1	1	1	1	1	1	1	1	1	1	1	1	1	1	1	1	1	0.360999	0.360999	0.356883	0.360999	0.360999	0.365602	0.370834	0.370834	0.356883	0.365602	0.370834	0.370834	0.370834	0.370834	0.365602	0.356883	0.365602	0.365602	0.365602	0.365602	0.365602	0.360999	0.365602	0.370834	0.370834	0.370834
N88.8	1	1	1	1	1	1	1	1	1	1	1	1	1	1	1	1	1	1	1	1	1	1	1	0.367267	0.367267	0.363232	0.367267	0.367267	0.371781	0.376912	0.376912	0.363232	0.371781	0.376912	0.376912	0.376912	0.376912	0.371781	0.363232	0.371781	0.371781	0.371781	0.371781	0.371781	0.367267	0.371781	0.376912	0.376912	0.376912
N94.8	1	1	1	1	1	1	1	1	1	1	1	1	1	1	1	1	1	1	1	1	1	1	1	0.374774	0.374774	0.370834	0.374774	0.374774	0.379182	0.384193	0.384193	0.370834	0.379182	0.384193	0.384193	0.384193	0.384193	0.379182	0.370834	0.379182	0.379182	0.379182	0.379182	0.379182	0.374774	0.379182	0.384193	0.384193	0.384193
N95.2	1	1	1	1	1	1	1	1	1	1	1	1	1	1	1	1	1	1	1	1	1	1	1	0.392192	0.392192	0.388469	0.392192	0.392192	0.396358	0.401097	0.401097	0.388469	0.396358	0.401097	0.401097	0.401097	0.401097	0.396358	0.388469	0.396358	0.396358	0.396358	0.396358	0.396358	0.392192	0.396358	0.401097	0.401097	0.401097
[truncated: 45 more columns]

## Sheet: Sheet7
Coordinates of the union of top 50 diagnoses of each prototype
ICD-10 Code	x-coordinate	y-coordinate
E10.2	-0.172795	0.542914
E10.3	-0.173554	0.553303
E11.2	-0.156624	0.574874
E11.3	-0.15728	0.581848
E11.4	-0.157253	0.588362
E11.5	-0.158032	0.583688
E11.9	-0.157538	0.578123
E13.9	-0.161814	0.555493
I10	-0.4497	-0.422313
I12.0	-0.452484	-0.429188
I12.9	-0.449625	-0.429945
I38	-0.441714	-0.385025
I48	-0.429239	-0.397489
I50.9	-0.439458	-0.421524
I63.8	-0.438721	-0.422858
I63.9	-0.450395	-0.419748
I69.1	-0.431578	-0.399407
I69.3	-0.430115	-0.400462
I70.1	-0.435114	-0.418504
I70.2	-0.440964	-0.425758
I70.8	-0.43925	-0.422255
I70.9	-0.432158	-0.415177
J06.9	-0.383049	0.178783
N00.9	0.678595	-0.206134
N02.1	0.763886	-0.230603
N02.2	0.791539	-0.240558
N02.5	0.768803	-0.223251
N02.7	0.766862	-0.230672
N02.8	0.719037	-0.257039
N03.2	0.68336	-0.204331
N03.3	0.680192	-0.21163
N03.5	0.76734	-0.223121
N03.8	0.711991	-0.203901
N03.9	0.680944	-0.218065
N04.0	0.662594	-0.211222
N04.2	0.657503	-0.219429
N04.3	0.658639	-0.211725
N04.8	0.665248	-0.199825
N04.9	0.73246	-0.200481
N05.0	0.673117	-0.23499
N05.1	0.673322	-0.22919
N05.3	0.681077	-0.192799
N05.5	0.678219	-0.203578
N05.7	0.67573	-0.202866
N05.8	0.682095	-0.196341
N05.9	0.674933	-0.207241
N08.0	0.632156	-0.194349
N08.2	0.630669	-0.193927
N08.3	0.629161	-0.193415
N08.5	0.627673	-0.192817
N10	0.256957	-0.0517465
N11.9	0.32396	-0.0550295
N12	0.265412	-0.0652197
N13.3	0.264875	-0.0650971
N13.8	0.28782	-0.0595352
N17.0	0.574734	-0.148505
N17.9	0.398543	-0.096632
N18.2	0.478041	-0.0802589
N18.3	0.482809	-0.0977838
N18.4	0.489216	-0.120456
N18.5	0.490023	-0.139907
N18.8	0.585823	-0.16406
N18.9	0.531893	-0.153623
N19	0.461947	-0.144649
N20.0	0.399829	-0.115537
N20.9	0.32692	-0.0880597
N21.0	0.305924	-0.0861449
N25.0	0.541164	-0.185153
N25.8	0.568162	-0.180633
N26	0.343992	-0.14662
N27.0	0.327833	-0.118097
N28.0	0.552356	-0.179503
N28.1	0.517256	-0.170321
N28.8	0.567732	-0.164495
N28.9	0.513609	-0.17102
N30.2	0.440017	-0.0994833
N30.3	0.386244	-0.10424
N30.8	0.537635	-0.143822
N30.9	0.494927	-0.106527
N31.9	0.375233	-0.10283
N32.3	0.378282	-0.120865
N34.1	0.44511	-0.125353
N36.2	0.394229	-0.144294
N39.0	0.4073	-0.127482
N40	0.383586	-0.136742
N42.8	0.452973	-0.137008
N71.9	0.450352	-0.137711
N72	0.437278	-0.146258
N73.9	0.475095	-0.136721
N76.1	0.463674	-0.150253
N83.8	0.538044	-0.153841
N88.8	0.523525	-0.140469
N94.8	0.502829	-0.138649
N95.2	0.465982	-0.177549
