# Supplementary material for: Using the distance between sets of hierarchical taxonomic clinical concepts to measure patient similarity
Source: BMC Med Inform Decis Mak. 2019 Apr 25;19:91. doi: 10.1186/s12911-019-0807-y (PMC6485152; doi:10.1186/s12911-019-0807-y)
Supplement: Supplementary file 3 — Similarity Score of Each Patient and Prototypes. Details of similarity score between each patient and each prototype with various set size computed by using different combinations of IC, CS and SS. (XLSX 5114 kb) [file 12911_2019_807_MOESM3_ESM.xlsx]

## Sheet: Prototype Id
	Id	LowerBound_HLOS	UpperBound_HLOS	LowerBound_Age	UpperBound_Age
Younger subgroup	1	1	17	18	50
	2	18	50	18	50
Elder subgroup	3	1	17	51	100
	4	18	50	51	100

## Sheet: IC#1 CS#2 SS#5
Case Id	Prototype Id	SetSize	Score
3471	1	1	1
3471	1	2	0.7
3471	1	3	0.708333
3471	1	4	0.642857
3471	1	5	0.53125
3471	1	6	0.5
3471	1	7	0.525
3471	1	8	0.545455
3471	1	9	0.520833
3471	1	10	0.535714
3471	1	11	0.55102
3471	1	12	0.564286
3471	1	13	0.575893
3471	1	14	0.586134
3471	1	15	0.595238
3471	1	20	0.625776
3471	1	25	0.647959
3471	1	30	0.662338
3471	1	35	0.672932
3471	1	40	0.670266
3471	1	45	0.678571
3471	1	50	0.68531
3471	1	55	0.690887
3471	1	60	0.695578
3471	1	65	0.704482
3471	1	70	0.71559
3471	1	75	0.733822
3471	1	80	0.749857
3471	1	85	0.760597
3471	1	90	0.773468
3471	1	95	0.782758
3471	1	100	0.793304
3471	1	105	0.802873
3471	1	110	0.796355
3471	1	115	0.784268
3471	1	120	0.773164
3471	1	125	0.771608
3471	1	130	0.776853
3471	1	135	0.780107
3471	1	140	0.787796
3471	1	145	0.79046
3471	1	150	0.795855
3471	1	155	0.802316
3471	1	160	0.80838
3471	1	165	0.814083
3471	1	170	0.819456
3471	1	175	0.824527
3471	1	180	0.829322
3471	2	1	0.875
3471	2	2	0.65
3471	2	3	0.666667
3471	2	4	0.607143
3471	2	5	0.625
3471	2	6	0.638889
3471	2	7	0.65
3471	2	8	0.659091
3471	2	9	0.625
3471	2	10	0.557692
3471	2	11	0.535714
3471	2	12	0.55
3471	2	13	0.5625
3471	2	14	0.573529
3471	2	15	0.583333
3471	2	20	0.630435
3471	2	25	0.65051
3471	2	30	0.648268
3471	2	35	0.661654
3471	2	40	0.671927
3471	2	45	0.671958
3471	2	50	0.690326
3471	2	55	0.713191
3471	2	60	0.71479
3471	2	65	0.709617
3471	2	70	0.729506
3471	2	75	0.715507
3471	2	80	0.72729
3471	2	85	0.74026
3471	2	90	0.754224
3471	2	95	0.766764
3471	2	100	0.778086
3471	2	105	0.78836
3471	2	110	0.797724
3471	2	115	0.806295
3471	2	120	0.81417
3471	2	125	0.821429
3471	2	130	0.828142
3471	2	135	0.830688
3471	2	140	0.830688
3471	2	145	0.830688
3471	2	150	0.830688
3471	2	155	0.830688
3471	2	160	0.830688
3471	2	165	0.830688
3471	2	170	0.830688
3471	2	175	0.830688
3471	2	180	0.830688
3473	3	1	0.75
3473	3	2	0.642361
3473	3	3	0.632716
3473	3	4	0.611111
3473	3	5	0.606061
3473	3	6	0.601852
3473	3	7	0.598291
3473	3	8	0.595238
3473	3	9	0.503704
3473	3	10	0.519097
3473	3	11	0.50817
3473	3	12	0.464506
3473	3	13	0.457602
3473	3	14	0.472222
3473	3	15	0.465608
3473	3	20	0.469017
3473	3	25	0.493728
3473	3	30	0.533179
3473	3	35	0.563008
3473	3	40	0.557971
3473	3	45	0.579521
3473	3	50	0.589286
3473	3	55	0.593807
3473	3	60	0.597643
3473	3	65	0.610329
3473	3	70	0.615497
3473	3	75	0.622771
3473	3	80	0.63146
3473	3	85	0.639499
3473	3	90	0.646701
3473	3	95	0.65319
3473	3	100	0.659067
3473	3	105	0.664414
3473	3	110	0.669301
3473	3	115	0.677456
3473	3	120	0.681437
3473	3	125	0.686811
3473	3	130	0.691789
3473	3	135	0.691686
3473	3	140	0.685502
3473	3	145	0.694444
3473	3	150	0.699964
3473	3	155	0.709282
3473	3	160	0.718039
3473	3	165	0.726283
3473	3	170	0.734059
3473	3	175	0.741406
3473	3	180	0.748357
3473	4	1	0.75
3473	4	2	0.559028
3473	4	3	0.533951
3473	4	4	0.469444
3473	4	5	0.457071
3473	4	6	0.446759
3473	4	7	0.438034
3473	4	8	0.462302
3473	4	9	0.468519
3473	4	10	0.473958
3473	4	11	0.49183
3473	4	12	0.49537
3473	4	13	0.498538
3473	4	14	0.509722
3473	4	15	0.522487
3473	4	20	0.571581
3473	4	25	0.526882
3473	4	30	0.561728
3473	4	35	0.571816
3473	4	40	0.57971
3473	4	45	0.599129
3473	4	50	0.618552
3473	4	55	0.595628
3473	4	60	0.609428
3473	4	65	0.618153
3473	4	70	0.628655
3473	4	75	0.640604
3473	4	80	0.648579
3473	4	85	0.667888
3473	4	90	0.675926
3473	4	95	0.683168
3473	4	100	0.691824
3473	4	105	0.6997
3473	4	110	0.712644
3473	4	115	0.715335
3473	4	120	0.705467
3473	4	125	0.71162
3473	4	130	0.722222
3473	4	135	0.732072
3473	4	140	0.741248
3473	4	145	0.749816
3473	4	150	0.757835
3473	4	155	0.765355
3473	4	160	0.772423
3473	4	165	0.779077
3473	4	170	0.785354
3473	4	175	0.786566
3473	4	180	0.786566
3475	1	1	0.75
3475	1	2	0.571429
3475	1	3	0.59375
3475	1	4	0.555556
3475	1	5	0.525
3475	1	6	0.454545
3475	1	7	0.479167
3475	1	8	0.5
3475	1	9	0.482143
3475	1	10	0.497619
3475	1	11	0.513393
3475	1	12	0.527311
3475	1	13	0.539683
3475	1	14	0.550752
3475	1	15	0.560714
3475	1	20	0.595714
3475	1	25	0.621429
3475	1	30	0.638776
3475	1	35	0.651786
3475	1	40	0.651587
3475	1	45	0.661429
3475	1	50	0.669481
3475	1	55	0.67619
3475	1	60	0.681868
3475	1	65	0.659354
3475	1	70	0.673175
3475	1	75	0.68249
3475	1	80	0.69071
3475	1	85	0.694929
3475	1	90	0.701629
3475	1	95	0.705437
3475	1	100	0.717347
3475	1	105	0.730195
3475	1	110	0.736128
3475	1	115	0.741567
3475	1	120	0.744794
3475	1	125	0.749481
3475	1	130	0.752175
3475	1	135	0.754677
3475	1	140	0.763136
3475	1	145	0.766587
3475	1	150	0.762647
3475	1	155	0.767287
3475	1	160	0.768951
3475	1	165	0.77444
3475	1	170	0.778345
3475	1	175	0.784502
3475	1	180	0.790326
3475	2	1	0.916667
3475	2	2	0.75
3475	2	3	0.75
3475	2	4	0.694444
3475	2	5	0.7
3475	2	6	0.704545
3475	2	7	0.708333
3475	2	8	0.711538
3475	2	9	0.642857
3475	2	10	0.616667
3475	2	11	0.59375
3475	2	12	0.602941
3475	2	13	0.611111
3475	2	14	0.618421
3475	2	15	0.625
3475	2	20	0.6
3475	2	25	0.62381
3475	2	30	0.62551
3475	2	35	0.641071
3475	2	40	0.653175
3475	2	45	0.659524
3475	2	50	0.637951
3475	2	55	0.652844
3475	2	60	0.668864
3475	2	65	0.679819
3475	2	70	0.686349
3475	2	75	0.694841
3475	2	80	0.707563
3475	2	85	0.711464
3475	2	90	0.724311
3475	2	95	0.738095
3475	2	100	0.750567
3475	2	105	0.761905
3475	2	110	0.772257
3475	2	115	0.781746
3475	2	120	0.790476
3475	2	125	0.798535
3475	2	130	0.805996
3475	2	135	0.808829
3475	2	140	0.808829
3475	2	145	0.808829
3475	2	150	0.808829
3475	2	155	0.808829
3475	2	160	0.808829
3475	2	165	0.808829
3475	2	170	0.808829
3475	2	175	0.808829
3475	2	180	0.808829
3476	3	1	1
3476	3	2	0.753968
3476	3	3	0.628472
3476	3	4	0.603175
3476	3	5	0.567857
3476	3	6	0.538961
3476	3	7	0.514881
3476	3	8	0.494505
3476	3	9	0.403628
3476	3	10	0.424339
3476	3	11	0.418651
3476	3	12	0.423436
3476	3	13	0.41843
3476	3	14	0.434002
3476	3	15	0.428968
3476	3	20	0.458413
3476	3	25	0.539153
3476	3	30	0.547052
3476	3	35	0.537004
3476	3	40	0.582892
3476	3	45	0.599603
3476	3	50	0.636003
3476	3	55	0.653836
3476	3	60	0.662088
3476	3	65	0.686224
3476	3	70	0.69455
3476	3	75	0.707391
3476	3	80	0.721662
3476	3	85	0.737125
3476	3	90	0.713534
3476	3	95	0.716746
3476	3	100	0.71542
3476	3	105	0.714214
3476	3	110	0.716977
3476	3	115	0.723214
3476	3	120	0.721841
3476	3	125	0.725702
3476	3	130	0.729277
3476	3	135	0.732596
3476	3	140	0.735687
3476	3	145	0.743016
3476	3	150	0.747005
3476	3	155	0.754911
3476	3	160	0.762338
3476	3	165	0.769328
3476	3	170	0.775918
3476	3	175	0.782143
3476	3	180	0.788031
3476	4	1	1
3476	4	2	0.746032
3476	4	3	0.694444
3476	4	4	0.537037
3476	4	5	0.516667
3476	4	6	0.5
3476	4	7	0.486111
3476	4	8	0.474359
3476	4	9	0.422619
3476	4	10	0.411111
3476	4	11	0.420139
3476	4	12	0.410131
3476	4	13	0.401235
3476	4	14	0.417711
3476	4	15	0.424603
3476	4	20	0.450794
3476	4	25	0.439947
3476	4	30	0.456463
3476	4	35	0.477183
3476	4	40	0.504409
3476	4	45	0.528968
3476	4	50	0.558153
3476	4	55	0.594974
3476	4	60	0.626129
3476	4	65	0.652834
3476	4	70	0.66709
3476	4	75	0.676786
3476	4	80	0.682726
3476	4	85	0.700353
3476	4	90	0.676358
3476	4	95	0.67254
3476	4	100	0.679667
3476	4	105	0.688167
3476	4	110	0.701725
3476	4	115	0.71045
3476	4	120	0.714921
3476	4	125	0.720757
3476	4	130	0.731099
3476	4	135	0.740703
3476	4	140	0.749644
3476	4	145	0.757989
3476	4	150	0.765796
3476	4	155	0.773115
3476	4	160	0.77999
3476	4	165	0.786461
3476	4	170	0.792562
3476	4	175	0.793741
3476	4	180	0.793741
3477	3	1	0.708333
3477	3	2	0.535714
3477	3	3	0.5
3477	3	4	0.492063
3477	3	5	0.467857
3477	3	6	0.402597
3477	3	7	0.389881
3477	3	8	0.379121
3477	3	9	0.296485
3477	3	10	0.324339
3477	3	11	0.324901
3477	3	12	0.335201
3477	3	13	0.335097
3477	3	14	0.355054
3477	3	15	0.353968
3477	3	20	0.421746
3477	3	25	0.437302
3477	3	30	0.481973
3477	3	35	0.515476
3477	3	40	0.520547
3477	3	45	0.543492
3477	3	50	0.564791
3477	3	55	0.577447
3477	3	60	0.584737
3477	3	65	0.592177
3477	3	70	0.597884
3477	3	75	0.608433
3477	3	80	0.618067
3477	3	85	0.62694
3477	3	90	0.641896
3477	3	95	0.64869
3477	3	100	0.656954
3477	3	105	0.668506
3477	3	110	0.679055
3477	3	115	0.690575
3477	3	120	0.701175
3477	3	125	0.712668
3477	3	130	0.72331
3477	3	135	0.733192
3477	3	140	0.742392
3477	3	145	0.750979
3477	3	150	0.759012
3477	3	155	0.766543
3477	3	160	0.773617
3477	3	165	0.780275
3477	3	170	0.786553
3477	3	175	0.792482
3477	3	180	0.798091
3477	4	1	0.708333
3477	4	2	0.496032
3477	4	3	0.475694
3477	4	4	0.367284
3477	4	5	0.363889
3477	4	6	0.361111
3477	4	7	0.358796
3477	4	8	0.388889
3477	4	9	0.378968
3477	4	10	0.337037
3477	4	11	0.362847
3477	4	12	0.356209
3477	4	13	0.350309
3477	4	14	0.369465
3477	4	15	0.388492
3477	4	20	0.460794
3477	4	25	0.49828
3477	4	30	0.53424
3477	4	35	0.550099
3477	4	40	0.559347
3477	4	45	0.578413
3477	4	50	0.575325
3477	4	55	0.592196
3477	4	60	0.592796
3477	4	65	0.602834
3477	4	70	0.614497
3477	4	75	0.62748
3477	4	80	0.636321
3477	4	85	0.656526
3477	4	90	0.674603
3477	4	95	0.690873
3477	4	100	0.705593
3477	4	105	0.718975
3477	4	110	0.731194
3477	4	115	0.742394
3477	4	120	0.752698
3477	4	125	0.76221
3477	4	130	0.771017
3477	4	135	0.77602
3477	4	140	0.773016
3477	4	145	0.777619
3477	4	150	0.77619
3477	4	155	0.781796
3477	4	160	0.788408
3477	4	165	0.794631
3477	4	170	0.800499
3477	4	175	0.801632
3477	4	180	0.801632
3480	3	1	1
3480	3	2	1
3480	3	3	1
3480	3	4	1
3480	3	5	1
3480	3	6	1
3480	3	7	1
3480	3	8	1
3480	3	9	1
3480	3	10	1
3480	3	11	1
3480	3	12	1
3480	3	13	1
3480	3	14	1
3480	3	15	1
3480	3	20	1
3480	3	25	1
3480	3	30	1
3480	3	35	1
3480	3	40	1
3480	3	45	1
3480	3	50	1
3480	3	55	1
3480	3	60	1
3480	3	65	1
3480	3	70	1
3480	3	75	1
3480	3	80	1
3480	3	85	1
3480	3	90	1
3480	3	95	1
3480	3	100	1
3480	3	105	1
3480	3	110	1
3480	3	115	1
3480	3	120	1
3480	3	125	1
3480	3	130	1
3480	3	135	1
3480	3	140	1
3480	3	145	1
3480	3	150	1
3480	3	155	1
3480	3	160	1
3480	3	165	1
3480	3	170	0.989604
3480	3	175	0.989899
3480	3	180	0.986495
3480	4	1	1
3480	4	2	1
3480	4	3	1
3480	4	4	1
3480	4	5	1
3480	4	6	1
3480	4	7	1
3480	4	8	1
3480	4	9	1
3480	4	10	1
3480	4	11	1
3480	4	12	1
3480	4	13	1
3480	4	14	1
3480	4	15	1
3480	4	20	1
3480	4	25	1
3480	4	30	1
3480	4	35	1
3480	4	40	1
3480	4	45	1
3480	4	50	1
3480	4	55	1
3480	4	60	1
3480	4	65	1
3480	4	70	1
3480	4	75	1
3480	4	80	1
3480	4	85	1
3480	4	90	1
3480	4	95	1
3480	4	100	1
3480	4	105	1
3480	4	110	1
3480	4	115	1
3480	4	120	1
3480	4	125	1
3480	4	130	1
3480	4	135	1
3480	4	140	1
3480	4	145	1
3480	4	150	1
3480	4	155	1
3480	4	160	1
3480	4	165	0.986613
3480	4	170	0.985705
3480	4	175	0.985788
3480	4	180	0.985788
3483	1	1	0.7
3483	1	2	0.5
3483	1	3	0.535714
3483	1	4	0.4375
3483	1	5	0.416667
3483	1	6	0.4
3483	1	7	0.431818
3483	1	8	0.458333
3483	1	9	0.442308
3483	1	10	0.461735
3483	1	11	0.480952
3483	1	12	0.497768
3483	1	13	0.512605
3483	1	14	0.525794
3483	1	15	0.537594
3483	1	20	0.578869
3483	1	25	0.608374
3483	1	30	0.628151
3483	1	35	0.642857
3483	1	40	0.643669
3483	1	45	0.654519
3483	1	50	0.66336
3483	1	55	0.670702
3483	1	60	0.676897
3483	1	65	0.680182
3483	1	70	0.683773
3483	1	75	0.689723
3483	1	80	0.694303
3483	1	85	0.698368
3483	1	90	0.698159
3483	1	95	0.702181
3483	1	100	0.686584
3483	1	105	0.686435
3483	1	110	0.682888
3483	1	115	0.671935
3483	1	120	0.670827
3483	1	125	0.669804
3483	1	130	0.675492
3483	1	135	0.68077
3483	1	140	0.684138
3483	1	145	0.68728
3483	1	150	0.695991
3483	1	155	0.705551
3483	1	160	0.714528
3483	1	165	0.722974
3483	1	170	0.730934
3483	1	175	0.73845
3483	1	180	0.745557
3483	2	1	0.9
3483	2	2	0.708333
3483	2	3	0.714286
3483	2	4	0.59375
3483	2	5	0.611111
3483	2	6	0.625
3483	2	7	0.636364
3483	2	8	0.645833
3483	2	9	0.615385
3483	2	10	0.589286
3483	2	11	0.566667
3483	2	12	0.578125
3483	2	13	0.588235
3483	2	14	0.597222
3483	2	15	0.605263
3483	2	20	0.583333
3483	2	25	0.610837
3483	2	30	0.614496
3483	2	35	0.631868
3483	2	40	0.645292
3483	2	45	0.652575
3483	2	50	0.664168
3483	2	55	0.662497
3483	2	60	0.647197
3483	2	65	0.640557
3483	2	70	0.649828
3483	2	75	0.652301
3483	2	80	0.662415
3483	2	85	0.678884
3483	2	90	0.691236
3483	2	95	0.704586
3483	2	100	0.714515
3483	2	105	0.723533
3483	2	110	0.735659
3483	2	115	0.746765
3483	2	120	0.756976
3483	2	125	0.766396
3483	2	130	0.775113
3483	2	135	0.77842
3483	2	140	0.77842
3483	2	145	0.77842
3483	2	150	0.77842
3483	2	155	0.77842
3483	2	160	0.77842
3483	2	165	0.77842
3483	2	170	0.77842
3483	2	175	0.77842
3483	2	180	0.77842
3484	3	1	0.65
3484	3	2	0.634259
3484	3	3	0.654762
3484	3	4	0.663194
3484	3	5	0.675926
3484	3	6	0.686111
3484	3	7	0.694444
3484	3	8	0.701389
3484	3	9	0.724359
3484	3	10	0.72619
3484	3	11	0.744444
3484	3	12	0.746528
3484	3	13	0.761438
3484	3	14	0.760802
3484	3	15	0.773392
3484	3	20	0.709491
3484	3	25	0.703065
3484	3	30	0.681373
3484	3	35	0.659544
3484	3	40	0.643308
3484	3	45	0.657029
3484	3	50	0.651749
3484	3	55	0.654896
3484	3	60	0.667969
3484	3	65	0.675926
3484	3	70	0.682808
3484	3	75	0.686006
3484	3	80	0.694114
3484	3	85	0.698814
3484	3	90	0.710106
3484	3	95	0.724747
3484	3	100	0.737981
3484	3	105	0.75
3484	3	110	0.760965
3484	3	115	0.771008
3484	3	120	0.780242
3484	3	125	0.78876
3484	3	130	0.796642
3484	3	135	0.803957
3484	3	140	0.810764
3484	3	145	0.817114
3484	3	150	0.820166
3484	3	155	0.825821
3484	3	160	0.831131
3484	3	165	0.836128
3484	3	170	0.840837
3484	3	175	0.845282
3484	3	180	0.849487
3484	4	1	0.65
3484	4	2	0.708333
3484	4	3	0.75
3484	4	4	0.725694
3484	4	5	0.756173
3484	4	6	0.780556
3484	4	7	0.800505
3484	4	8	0.761574
3484	4	9	0.762821
3484	4	10	0.763889
3484	4	11	0.690741
3484	4	12	0.696181
3484	4	13	0.70098
3484	4	14	0.703704
3484	4	15	0.695906
3484	4	20	0.638889
3484	4	25	0.645594
3484	4	30	0.632353
3484	4	35	0.650997
3484	4	40	0.670455
3484	4	45	0.681406
3484	4	50	0.69856
3484	4	55	0.660546
3484	4	60	0.669705
3484	4	65	0.674316
3484	4	70	0.690315
3484	4	75	0.709916
3484	4	80	0.727183
3484	4	85	0.737516
3484	4	90	0.751478
3484	4	95	0.764029
3484	4	100	0.775374
3484	4	105	0.785678
3484	4	110	0.795078
3484	4	115	0.803688
3484	4	120	0.811604
3484	4	125	0.818906
3484	4	130	0.825663
3484	4	135	0.831934
3484	4	140	0.83777
3484	4	145	0.8283
3484	4	150	0.832431
3484	4	155	0.837701
3484	4	160	0.842649
3484	4	165	0.847304
3484	4	170	0.851692
3484	4	175	0.85254
3484	4	180	0.85254
3485	3	1	0.8125
3485	3	2	0.583333
3485	3	3	0.55
3485	3	4	0.535714
3485	3	5	0.511905
3485	3	6	0.491758
3485	3	7	0.47449
3485	3	8	0.459524
3485	3	9	0.40997
3485	3	10	0.427871
3485	3	11	0.397928
3485	3	12	0.4033
3485	3	13	0.399802
3485	3	14	0.414777
3485	3	15	0.411075
3485	3	20	0.399765
3485	3	25	0.44122
3485	3	30	0.43565
3485	3	35	0.443311
3485	3	40	0.478301
3485	3	45	0.504426
3485	3	50	0.528404
3485	3	55	0.547171
3485	3	60	0.55982
3485	3	65	0.574956
3485	3	70	0.584519
3485	3	75	0.595625
3485	3	80	0.605774
3485	3	85	0.615122
3485	3	90	0.618925
3485	3	95	0.626712
3485	3	100	0.633771
3485	3	105	0.626311
3485	3	110	0.625187
3485	3	115	0.62552
3485	3	120	0.628015
3485	3	125	0.633688
3485	3	130	0.638947
3485	3	135	0.643835
3485	3	140	0.648391
3485	3	145	0.652647
3485	3	150	0.659463
3485	3	155	0.66723
3485	3	160	0.671871
3485	3	165	0.666067
3485	3	170	0.671733
3485	3	175	0.680752
3485	3	180	0.689288
3485	4	1	0.8125
3485	4	2	0.685185
3485	4	3	0.605556
3485	4	4	0.436869
3485	4	5	0.428241
3485	4	6	0.42094
3485	4	7	0.414683
3485	4	8	0.337037
3485	4	9	0.331597
3485	4	10	0.326797
3485	4	11	0.33642
3485	4	12	0.331871
3485	4	13	0.327778
3485	4	14	0.346183
3485	4	15	0.341811
3485	4	20	0.352587
3485	4	25	0.389013
3485	4	30	0.404011
3485	4	35	0.428666
3485	4	40	0.450439
3485	4	45	0.479243
3485	4	50	0.50007
3485	4	55	0.522465
3485	4	60	0.541519
3485	4	65	0.557925
3485	4	70	0.572202
3485	4	75	0.584737
3485	4	80	0.595831
3485	4	85	0.607229
3485	4	90	0.602275
3485	4	95	0.608699
3485	4	100	0.612446
3485	4	105	0.615859
3485	4	110	0.615419
3485	4	115	0.623894
3485	4	120	0.631702
3485	4	125	0.640602
3485	4	130	0.653719
3485	4	135	0.665912
3485	4	140	0.677276
3485	4	145	0.687892
3485	4	150	0.697831
3485	4	155	0.707158
3485	4	160	0.715925
3485	4	165	0.724183
3485	4	170	0.731975
3485	4	175	0.730984
3485	4	180	0.730984
3486	3	1	1
3486	3	2	0.699074
3486	3	3	0.646825
3486	3	4	0.620536
3486	3	5	0.588624
3486	3	6	0.563095
3486	3	7	0.501804
3486	3	8	0.487765
3486	3	9	0.527167
3486	3	10	0.540533
3486	3	11	0.571164
3486	3	12	0.570188
3486	3	13	0.595472
3486	3	14	0.556437
3486	3	15	0.579783
3486	3	20	0.605655
3486	3	25	0.663793
3486	3	30	0.646242
3486	3	35	0.659544
3486	3	40	0.692551
3486	3	45	0.698413
3486	3	50	0.726337
3486	3	55	0.721079
3486	3	60	0.731151
3486	3	65	0.750633
3486	3	70	0.760725
3486	3	75	0.76954
3486	3	80	0.783258
3486	3	85	0.795434
3486	3	90	0.806315
3486	3	95	0.816097
3486	3	100	0.824939
3486	3	105	0.832969
3486	3	110	0.840295
3486	3	115	0.847005
3486	3	120	0.853175
3486	3	125	0.858866
3486	3	130	0.864132
3486	3	135	0.869019
3486	3	140	0.873567
3486	3	145	0.87781
3486	3	150	0.881777
3486	3	155	0.885495
3486	3	160	0.888986
3486	3	165	0.89227
3486	3	170	0.895366
3486	3	175	0.898289
3486	3	180	0.901052
3486	4	1	1
3486	4	2	1
3486	4	3	1
3486	4	4	0.774306
3486	4	5	0.799383
3486	4	6	0.819444
3486	4	7	0.835859
3486	4	8	0.828704
3486	4	9	0.790598
3486	4	10	0.757937
3486	4	11	0.757407
3486	4	12	0.730903
3486	4	13	0.681373
3486	4	14	0.679674
3486	4	15	0.683375
3486	4	20	0.697255
3486	4	25	0.697181
3486	4	30	0.704949
3486	4	35	0.673891
3486	4	40	0.699585
3486	4	45	0.699627
3486	4	50	0.71818
3486	4	55	0.742063
3486	4	60	0.762215
3486	4	65	0.779446
3486	4	70	0.794348
3486	4	75	0.807364
3486	4	80	0.81883
3486	4	85	0.829008
3486	4	90	0.833376
3486	4	95	0.841791
3486	4	100	0.84726
3486	4	105	0.854267
3486	4	110	0.860659
3486	4	115	0.866513
3486	4	120	0.871896
3486	4	125	0.875138
3486	4	130	0.879797
3486	4	135	0.884121
3486	4	140	0.881972
3486	4	145	0.885933
3486	4	150	0.889636
3486	4	155	0.893107
3486	4	160	0.896366
3486	4	165	0.899432
3486	4	170	0.902322
3486	4	175	0.90288
3486	4	180	0.90288
3487	3	1	1
3487	3	2	0.925926
3487	3	3	0.904762
3487	3	4	0.881944
3487	3	5	0.87037
3487	3	6	0.861111
3487	3	7	0.853535
3487	3	8	0.847222
3487	3	9	0.858974
3487	3	10	0.779762
3487	3	11	0.794444
3487	3	12	0.793403
3487	3	13	0.805556
3487	3	14	0.802469
3487	3	15	0.812865
3487	3	20	0.804398
3487	3	25	0.829502
3487	3	30	0.821895
3487	3	35	0.816239
3487	3	40	0.832071
3487	3	45	0.826531
3487	3	50	0.842593
3487	3	55	0.844633
3487	3	60	0.842882
3487	3	65	0.854267
3487	3	70	0.858108
3487	3	75	0.861463
3487	3	80	0.869709
3487	3	85	0.877029
3487	3	90	0.855201
3487	3	95	0.862514
3487	3	100	0.862714
3487	3	105	0.858818
3487	3	110	0.859162
3487	3	115	0.861345
3487	3	120	0.856183
3487	3	125	0.834195
3487	3	130	0.827114
3487	3	135	0.82534
3487	3	140	0.825231
3487	3	145	0.829605
3487	3	150	0.830808
3487	3	155	0.836129
3487	3	160	0.841125
3487	3	165	0.845825
3487	3	170	0.840038
3487	3	175	0.844507
3487	3	180	0.845109
3487	4	1	1
3487	4	2	1
3487	4	3	1
3487	4	4	0.944444
3487	4	5	0.950617
3487	4	6	0.955556
3487	4	7	0.959596
3487	4	8	0.944444
3487	4	9	0.931624
3487	4	10	0.920635
3487	4	11	0.911111
3487	4	12	0.902778
3487	4	13	0.895425
3487	4	14	0.830247
3487	4	15	0.827485
3487	4	20	0.81713
3487	4	25	0.808429
3487	4	30	0.803922
3487	4	35	0.806268
3487	4	40	0.818182
3487	4	45	0.814059
3487	4	50	0.823045
3487	4	55	0.838041
3487	4	60	0.850694
3487	4	65	0.861514
3487	4	70	0.870871
3487	4	75	0.879044
3487	4	80	0.886243
3487	4	85	0.892634
3487	4	90	0.867612
3487	4	95	0.854097
3487	4	100	0.852564
3487	4	105	0.853211
3487	4	110	0.859649
3487	4	115	0.861811
3487	4	120	0.860215
3487	4	125	0.850129
3487	4	130	0.855721
3487	4	135	0.860911
3487	4	140	0.865741
3487	4	145	0.870246
3487	4	150	0.874459
3487	4	155	0.878407
3487	4	160	0.882114
3487	4	165	0.872452
3487	4	170	0.87484
3487	4	175	0.875556
3487	4	180	0.875556
3488	1	1	0.625
3488	1	2	0.611111
3488	1	3	0.564815
3488	1	4	0.595238
3488	1	5	0.618056
3488	1	6	0.635802
3488	1	7	0.627778
3488	1	8	0.540404
3488	1	9	0.560185
3488	1	10	0.574786
3488	1	11	0.573413
3488	1	12	0.572222
3488	1	13	0.571181
3488	1	14	0.570261
3488	1	15	0.557099
3488	1	20	0.544686
3488	1	25	0.546627
3488	1	30	0.553872
3488	1	35	0.559211
3488	1	40	0.584625
3488	1	45	0.604745
3488	1	50	0.621069
3488	1	55	0.634579
3488	1	60	0.645944
3488	1	65	0.658497
3488	1	70	0.681887
3488	1	75	0.690883
3488	1	80	0.698795
3488	1	85	0.705808
3488	1	90	0.712067
3488	1	95	0.717687
3488	1	100	0.729234
3488	1	105	0.74177
3488	1	110	0.753196
3488	1	115	0.763653
3488	1	120	0.773261
3488	1	125	0.782118
3488	1	130	0.790309
3488	1	135	0.797907
3488	1	140	0.804973
3488	1	145	0.811562
3488	1	150	0.81772
3488	1	155	0.819269
3488	1	160	0.824813
3488	1	165	0.826058
3488	1	170	0.829801
3488	1	175	0.824594
3488	1	180	0.822101
3488	2	1	0.777778
3488	2	2	0.777778
3488	2	3	0.740741
3488	2	4	0.746032
3488	2	5	0.722222
3488	2	6	0.703704
3488	2	7	0.688889
3488	2	8	0.59596
3488	2	9	0.611111
3488	2	10	0.623932
3488	2	11	0.634921
3488	2	12	0.62963
3488	2	13	0.611111
3488	2	14	0.594771
3488	2	15	0.592593
3488	2	20	0.538647
3488	2	25	0.548611
3488	2	30	0.58165
3488	2	35	0.607456
3488	2	40	0.627261
3488	2	45	0.652199
3488	2	50	0.676625
3488	2	55	0.70067
3488	2	60	0.724427
3488	2	65	0.738154
3488	2	70	0.740868
3488	2	75	0.757479
3488	2	80	0.772088
3488	2	85	0.785038
3488	2	90	0.791816
3488	2	95	0.793367
3488	2	100	0.783981
3488	2	105	0.789866
3488	2	110	0.791298
3488	2	115	0.800141
3488	2	120	0.808266
3488	2	125	0.815755
3488	2	130	0.822682
3488	2	135	0.825309
3488	2	140	0.825309
3488	2	145	0.825309
3488	2	150	0.825309
3488	2	155	0.825309
3488	2	160	0.825309
3488	2	165	0.825309
3488	2	170	0.825309
3488	2	175	0.825309
3488	2	180	0.825309
3489	3	1	0.708333
3489	3	2	0.464286
3489	3	3	0.4375
3489	3	4	0.436508
3489	3	5	0.417857
3489	3	6	0.402597
3489	3	7	0.389881
3489	3	8	0.379121
3489	3	9	0.280612
3489	3	10	0.309524
3489	3	11	0.311012
3489	3	12	0.322129
3489	3	13	0.322751
3489	3	14	0.343358
3489	3	15	0.342857
3489	3	20	0.412857
3489	3	25	0.454894
3489	3	30	0.497052
3489	3	35	0.528671
3489	3	40	0.546473
3489	3	45	0.566825
3489	3	50	0.55368
3489	3	55	0.570966
3489	3	60	0.582173
3489	3	65	0.589796
3489	3	70	0.598624
3489	3	75	0.609127
3489	3	80	0.618394
3489	3	85	0.627249
3489	3	90	0.642189
3489	3	95	0.635913
3489	3	100	0.638435
3489	3	105	0.64881
3489	3	110	0.658282
3489	3	115	0.670668
3489	3	120	0.682063
3489	3	125	0.694292
3489	3	130	0.705614
3489	3	135	0.716128
3489	3	140	0.725917
3489	3	145	0.735053
3489	3	150	0.7436
3489	3	155	0.751612
3489	3	160	0.759139
3489	3	165	0.766223
3489	3	170	0.772902
3489	3	175	0.779211
3489	3	180	0.785178
3489	4	1	0.708333
3489	4	2	0.464286
3489	4	3	0.447917
3489	4	4	0.287037
3489	4	5	0.291667
3489	4	6	0.295455
3489	4	7	0.298611
3489	4	8	0.333333
3489	4	9	0.327381
3489	4	10	0.322222
3489	4	11	0.348958
3489	4	12	0.343137
3489	4	13	0.337963
3489	4	14	0.357769
3489	4	15	0.377381
3489	4	20	0.451905
3489	4	25	0.490873
3489	4	30	0.527891
3489	4	35	0.544544
3489	4	40	0.554409
3489	4	45	0.573968
3489	4	50	0.594517
3489	4	55	0.602844
3489	4	60	0.6163
3489	4	65	0.627834
3489	4	70	0.608571
3489	4	75	0.605258
3489	4	80	0.607563
3489	4	85	0.629365
3489	4	90	0.648872
3489	4	95	0.666429
3489	4	100	0.682313
3489	4	105	0.696753
3489	4	110	0.709938
3489	4	115	0.722024
3489	4	120	0.733143
3489	4	125	0.743407
3489	4	130	0.75291
3489	4	135	0.761735
3489	4	140	0.769951
3489	4	145	0.777619
3489	4	150	0.784793
3489	4	155	0.791518
3489	4	160	0.797835
3489	4	165	0.803782
3489	4	170	0.809388
3489	4	175	0.810471
3489	4	180	0.810471
3490	1	1	0.5
3490	1	2	0.513889
3490	1	3	0.477778
3490	1	4	0.527778
3490	1	5	0.563492
3490	1	6	0.590278
3490	1	7	0.58642
3490	1	8	0.538889
3490	1	9	0.560606
3490	1	10	0.576389
3490	1	11	0.574786
3490	1	12	0.573413
3490	1	13	0.572222
3490	1	14	0.571181
3490	1	15	0.531046
3490	1	20	0.52399
3490	1	25	0.529835
3490	1	30	0.539931
3490	1	35	0.547297
3490	1	40	0.574735
3490	1	45	0.596336
3490	1	50	0.613782
3490	1	55	0.628168
3490	1	60	0.640233
3490	1	65	0.6534
3490	1	70	0.677469
3490	1	75	0.686869
3490	1	80	0.695122
3490	1	85	0.702427
3490	1	90	0.708937
3490	1	95	0.714777
3490	1	100	0.72658
3490	1	105	0.739356
3490	1	110	0.750992
3490	1	115	0.761633
3490	1	120	0.771403
3490	1	125	0.780402
3490	1	130	0.788721
3490	1	135	0.796431
3490	1	140	0.803599
3490	1	145	0.81028
3490	1	150	0.81652
3490	1	155	0.822364
3490	1	160	0.827846
3490	1	165	0.833001
3490	1	170	0.837855
3490	1	175	0.842436
3490	1	180	0.846764
3490	2	1	0.703704
3490	2	2	0.722222
3490	2	3	0.688889
3490	2	4	0.703704
3490	2	5	0.68254
3490	2	6	0.666667
3490	2	7	0.654321
3490	2	8	0.6
3490	2	9	0.616162
3490	2	10	0.62963
3490	2	11	0.641026
3490	2	12	0.634921
3490	2	13	0.585185
3490	2	14	0.569444
3490	2	15	0.568627
3490	2	20	0.517677
3490	2	25	0.531893
3490	2	30	0.568576
3490	2	35	0.596847
3490	2	40	0.618386
3490	2	45	0.644799
3490	2	50	0.670406
3490	2	55	0.695419
3490	2	60	0.719982
3490	2	65	0.734245
3490	2	70	0.737269
3490	2	75	0.754329
3490	2	80	0.769309
3490	2	85	0.782567
3490	2	90	0.794384
3490	2	95	0.804983
3490	2	100	0.814542
3490	2	105	0.823209
3490	2	110	0.831101
3490	2	115	0.838319
3490	2	120	0.844945
3490	2	125	0.85105
3490	2	130	0.856692
3490	2	135	0.858831
3490	2	140	0.858831
3490	2	145	0.858831
3490	2	150	0.858831
3490	2	155	0.858831
3490	2	160	0.858831
3490	2	165	0.858831
3490	2	170	0.858831
3490	2	175	0.858831
3490	2	180	0.858831
3491	1	1	0.7
3491	1	2	0.75
3491	1	3	0.785714
3491	1	4	0.8125
3491	1	5	0.833333
3491	1	6	0.85
3491	1	7	0.863636
3491	1	8	0.875
3491	1	9	0.884615
3491	1	10	0.892857
3491	1	11	0.9
3491	1	12	0.90625
3491	1	13	0.911765
3491	1	14	0.916667
3491	1	15	0.921053
3491	1	20	0.9375
3491	1	25	0.948276
3491	1	30	0.955882
3491	1	35	0.961538
3491	1	40	0.965909
3491	1	45	0.969388
3491	1	50	0.972222
3491	1	55	0.974576
3491	1	60	0.976562
3491	1	65	0.961755
3491	1	70	0.964339
3491	1	75	0.955345
3491	1	80	0.947421
3491	1	85	0.940387
3491	1	90	0.934102
3491	1	95	0.928451
3491	1	100	0.929754
3491	1	105	0.932977
3491	1	110	0.935916
3491	1	115	0.938609
3491	1	120	0.941084
3491	1	125	0.943368
3491	1	130	0.943823
3491	1	135	0.944245
3491	1	140	0.946181
3491	1	145	0.947987
3491	1	150	0.943543
3491	1	155	0.942523
3491	1	160	0.934959
3491	1	165	0.935569
3491	1	170	0.936143
3491	1	175	0.937927
3491	1	180	0.939614
3491	2	1	1
3491	2	2	1
3491	2	3	1
3491	2	4	1
3491	2	5	1
3491	2	6	1
3491	2	7	1
3491	2	8	1
3491	2	9	1
3491	2	10	1
3491	2	11	1
3491	2	12	1
3491	2	13	1
3491	2	14	1
3491	2	15	1
3491	2	20	0.9375
3491	2	25	0.948276
3491	2	30	0.955882
3491	2	35	0.961538
3491	2	40	0.965909
3491	2	45	0.969388
3491	2	50	0.955761
3491	2	55	0.947269
3491	2	60	0.94401
3491	2	65	0.935185
3491	2	70	0.92455
3491	2	75	0.929325
3491	2	80	0.930886
3491	2	85	0.924782
3491	2	90	0.924054
3491	2	95	0.92789
3491	2	100	0.931357
3491	2	105	0.934506
3491	2	110	0.937378
3491	2	115	0.940009
3491	2	120	0.942428
3491	2	125	0.94466
3491	2	130	0.946725
3491	2	135	0.94424
3491	2	140	0.94424
3491	2	145	0.94424
3491	2	150	0.94424
3491	2	155	0.94424
3491	2	160	0.94424
3491	2	165	0.94424
3491	2	170	0.94424
3491	2	175	0.94424
3491	2	180	0.94424
3492	1	1	1
3492	1	2	0.911111
3492	1	3	0.888889
3492	1	4	0.873016
3492	1	5	0.861111
3492	1	6	0.851852
3492	1	7	0.844444
3492	1	8	0.838384
3492	1	9	0.833333
3492	1	10	0.747863
3492	1	11	0.75
3492	1	12	0.751852
3492	1	13	0.753472
3492	1	14	0.754902
3492	1	15	0.756173
3492	1	20	0.747585
3492	1	25	0.752976
3492	1	30	0.755892
3492	1	35	0.758041
3492	1	40	0.760336
3492	1	45	0.752894
3492	1	50	0.751048
3492	1	55	0.753352
3492	1	60	0.755291
3492	1	65	0.76348
3492	1	70	0.770548
3492	1	75	0.785256
3492	1	80	0.798193
3492	1	85	0.806503
3492	1	90	0.816906
3492	1	95	0.82398
3492	1	100	0.832524
3492	1	105	0.840278
3492	1	110	0.837758
3492	1	115	0.833333
3492	1	120	0.827462
3492	1	125	0.823785
3492	1	130	0.827068
3492	1	135	0.828502
3492	1	140	0.834499
3492	1	145	0.835586
3492	1	150	0.839506
3492	1	155	0.844585
3492	1	160	0.849352
3492	1	165	0.853836
3492	1	170	0.85806
3492	1	175	0.862047
3492	1	180	0.865817
3492	2	1	0.888889
3492	2	2	0.866667
3492	2	3	0.851852
3492	2	4	0.84127
3492	2	5	0.833333
3492	2	6	0.82716
3492	2	7	0.822222
3492	2	8	0.818182
3492	2	9	0.814815
3492	2	10	0.811966
3492	2	11	0.809524
3492	2	12	0.807407
3492	2	13	0.805556
3492	2	14	0.803922
3492	2	15	0.802469
3492	2	20	0.806763
3492	2	25	0.763889
3492	2	30	0.756734
3492	2	35	0.759503
3492	2	40	0.75646
3492	2	45	0.754051
3492	2	50	0.764675
3492	2	55	0.78113
3492	2	60	0.787919
3492	2	65	0.790441
3492	2	70	0.804795
3492	2	75	0.797365
3492	2	80	0.804217
3492	2	85	0.812816
3492	2	90	0.822879
3492	2	95	0.831916
3492	2	100	0.840076
3492	2	105	0.847479
3492	2	110	0.854228
3492	2	115	0.860405
3492	2	120	0.866079
3492	2	125	0.867839
3492	2	130	0.866124
3492	2	135	0.868107
3492	2	140	0.868107
3492	2	145	0.868107
3492	2	150	0.868107
3492	2	155	0.868107
3492	2	160	0.868107
3492	2	165	0.868107
3492	2	170	0.868107
3492	2	175	0.868107
3492	2	180	0.868107
3494	3	1	0.875
3494	3	2	0.892857
3494	3	3	0.90625
3494	3	4	0.916667
3494	3	5	0.925
3494	3	6	0.931818
3494	3	7	0.9375
3494	3	8	0.942308
3494	3	9	0.946429
3494	3	10	0.95
3494	3	11	0.953125
3494	3	12	0.955882
3494	3	13	0.958333
3494	3	14	0.960526
3494	3	15	0.9625
3494	3	20	0.97
3494	3	25	0.918519
3494	3	30	0.930159
3494	3	35	0.938889
3494	3	40	0.902469
3494	3	45	0.912222
3494	3	50	0.9
3494	3	55	0.897222
3494	3	60	0.898291
3494	3	65	0.883333
3494	3	70	0.882222
3494	3	75	0.88125
3494	3	80	0.877778
3494	3	85	0.857716
3494	3	90	0.844152
3494	3	95	0.851944
3494	3	100	0.858995
3494	3	105	0.865404
3494	3	110	0.871256
3494	3	115	0.86412
3494	3	120	0.869556
3494	3	125	0.864316
3494	3	130	0.864403
3494	3	135	0.863294
3494	3	140	0.866475
3494	3	145	0.857593
3494	3	150	0.862186
3494	3	155	0.863715
3494	3	160	0.862458
3494	3	165	0.862582
3494	3	170	0.863968
3494	3	175	0.867747
3494	3	180	0.871321
3494	4	1	0.875
3494	4	2	0.892857
3494	4	3	0.90625
3494	4	4	0.916667
3494	4	5	0.925
3494	4	6	0.931818
3494	4	7	0.9375
3494	4	8	0.942308
3494	4	9	0.946429
3494	4	10	0.95
3494	4	11	0.953125
3494	4	12	0.955882
3494	4	13	0.958333
3494	4	14	0.960526
3494	4	15	0.9625
3494	4	20	0.97
3494	4	25	0.975
3494	4	30	0.978571
3494	4	35	0.98125
3494	4	40	0.978395
3494	4	45	0.980556
3494	4	50	0.930303
3494	4	55	0.917593
3494	4	60	0.893162
3494	4	65	0.881746
3494	4	70	0.883704
3494	4	75	0.885417
3494	4	80	0.892157
3494	4	85	0.853086
3494	4	90	0.85848
3494	4	95	0.857222
3494	4	100	0.859788
3494	4	105	0.862121
3494	4	110	0.862319
3494	4	115	0.864352
3494	4	120	0.869778
3494	4	125	0.874786
3494	4	130	0.879424
3494	4	135	0.88373
3494	4	140	0.887739
3494	4	145	0.891481
3494	4	150	0.894982
3494	4	155	0.898264
3494	4	160	0.901347
3494	4	165	0.904248
3494	4	170	0.906984
3494	4	175	0.907513
3494	4	180	0.907513
3495	3	1	0.5625
3495	3	2	0.35
3495	3	3	0.25
3495	3	4	0.27551
3495	3	5	0.272321
3495	3	6	0.269841
3495	3	7	0.267857
3495	3	8	0.266234
3495	3	9	0.327381
3495	3	10	0.357143
3495	3	11	0.403061
3495	3	12	0.409524
3495	3	13	0.446429
3495	3	14	0.462185
3495	3	15	0.492063
3495	3	20	0.535714
3495	3	25	0.558815
3495	3	30	0.587783
3495	3	35	0.609127
3495	3	40	0.59773
3495	3	45	0.613591
3495	3	50	0.612309
3495	3	55	0.617474
3495	3	60	0.632401
3495	3	65	0.643091
3495	3	70	0.651555
3495	3	75	0.656085
3495	3	80	0.666093
3495	3	85	0.672439
3495	3	90	0.685271
3495	3	95	0.701328
3495	3	100	0.715827
3495	3	105	0.728983
3495	3	110	0.740975
3495	3	115	0.75195
3495	3	120	0.762034
3495	3	125	0.771329
3495	3	130	0.779926
3495	3	135	0.7879
3495	3	140	0.795316
3495	3	145	0.802231
3495	3	150	0.808694
3495	3	155	0.814748
3495	3	160	0.82043
3495	3	165	0.825775
3495	3	170	0.83081
3495	3	175	0.835563
3495	3	180	0.840056
3495	4	1	0.5625
3495	4	2	0.65
3495	4	3	0.708333
3495	4	4	0.535714
3495	4	5	0.59375
3495	4	6	0.638889
3495	4	7	0.675
3495	4	8	0.681818
3495	4	9	0.604167
3495	4	10	0.576923
3495	4	11	0.589286
3495	4	12	0.566667
3495	4	13	0.546875
3495	4	14	0.556723
3495	4	15	0.56746
3495	4	20	0.607143
3495	4	25	0.621173
3495	4	30	0.640693
3495	4	35	0.655075
3495	4	40	0.673219
3495	4	45	0.681217
3495	4	50	0.697664
3495	4	55	0.659072
3495	4	60	0.668493
3495	4	65	0.673261
3495	4	70	0.689552
3495	4	75	0.709453
3495	4	80	0.726955
3495	4	85	0.742469
3495	4	90	0.756315
3495	4	95	0.768748
3495	4	100	0.779974
3495	4	105	0.79016
3495	4	110	0.799445
3495	4	115	0.807943
3495	4	120	0.81575
3495	4	125	0.822948
3495	4	130	0.829604
3495	4	135	0.835778
3495	4	140	0.84152
3495	4	145	0.846874
3495	4	150	0.851878
3495	4	155	0.856565
3495	4	160	0.860965
3495	4	165	0.865103
3495	4	170	0.869002
3495	4	175	0.869755
3495	4	180	0.869755
3499	3	1	1
3499	3	2	0.944444
3499	3	3	0.925926
3499	3	4	0.905556
3499	3	5	0.893939
3499	3	6	0.884259
3499	3	7	0.876068
3499	3	8	0.869048
3499	3	9	0.877778
3499	3	10	0.869792
3499	3	11	0.877451
3499	3	12	0.871914
3499	3	13	0.878655
3499	3	14	0.872222
3499	3	15	0.878307
3499	3	20	0.799145
3499	3	25	0.823477
3499	3	30	0.786265
3499	3	35	0.75271
3499	3	40	0.774758
3499	3	45	0.775054
3499	3	50	0.795139
3499	3	55	0.801002
3499	3	60	0.805976
3499	3	65	0.81964
3499	3	70	0.825658
3499	3	75	0.830933
3499	3	80	0.840762
3499	3	85	0.849512
3499	3	90	0.831887
3499	3	95	0.840209
3499	3	100	0.84565
3499	3	105	0.846597
3499	3	110	0.847462
3499	3	115	0.842516
3499	3	120	0.841711
3499	3	125	0.837574
3499	3	130	0.833742
3499	3	135	0.831757
3499	3	140	0.829909
3499	3	145	0.828182
3499	3	150	0.820869
3499	3	155	0.823671
3499	3	160	0.823628
3499	3	165	0.824886
3499	3	170	0.822285
3499	3	175	0.827195
3499	3	180	0.819892
3499	4	1	1
3499	4	2	1
3499	4	3	1
3499	4	4	0.955556
3499	4	5	0.959596
3499	4	6	0.962963
3499	4	7	0.965812
3499	4	8	0.920635
3499	4	9	0.911111
3499	4	10	0.902778
3499	4	11	0.830065
3499	4	12	0.82716
3499	4	13	0.824561
3499	4	14	0.820833
3499	4	15	0.808201
3499	4	20	0.733974
3499	4	25	0.72491
3499	4	30	0.701389
3499	4	35	0.710705
3499	4	40	0.732488
3499	4	45	0.736928
3499	4	50	0.720734
3499	4	55	0.743625
3499	4	60	0.763047
3499	4	65	0.779734
3499	4	70	0.794225
3499	4	75	0.798697
3499	4	80	0.810401
3499	4	85	0.805556
3499	4	90	0.804109
3499	4	95	0.802805
3499	4	100	0.803721
3499	4	105	0.804555
3499	4	110	0.807232
3499	4	115	0.807851
3499	4	120	0.808422
3499	4	125	0.810645
3499	4	130	0.814338
3499	4	135	0.819346
3499	4	140	0.825533
3499	4	145	0.815121
3499	4	150	0.816774
3499	4	155	0.819703
3499	4	160	0.822456
3499	4	165	0.814652
3499	4	170	0.818655
3499	4	175	0.81968
3499	4	180	0.81968
3500	3	1	0.825
3500	3	2	0.636364
3500	3	3	0.604167
3500	3	4	0.587912
3500	3	5	0.563776
3500	3	6	0.542857
3500	3	7	0.524554
3500	3	8	0.508403
3500	3	9	0.362875
3500	3	10	0.38137
3500	3	11	0.356746
3500	3	12	0.363568
3500	3	13	0.362193
3500	3	14	0.377502
3500	3	15	0.357143
3500	3	20	0.355911
3500	3	25	0.401377
3500	3	30	0.401201
3500	3	35	0.412428
3500	3	40	0.440638
3500	3	45	0.469283
3500	3	50	0.465295
3500	3	55	0.488405
3500	3	60	0.504946
3500	3	65	0.517375
3500	3	70	0.53034
3500	3	75	0.544407
3500	3	80	0.557205
3500	3	85	0.568938
3500	3	90	0.579485
3500	3	95	0.589019
3500	3	100	0.597677
3500	3	105	0.605576
3500	3	110	0.612812
3500	3	115	0.623048
3500	3	120	0.629045
3500	3	125	0.616353
3500	3	130	0.617363
3500	3	135	0.622933
3500	3	140	0.629621
3500	3	145	0.640203
3500	3	150	0.647325
3500	3	155	0.658077
3500	3	160	0.656359
3500	3	165	0.666233
3500	3	170	0.675556
3500	3	175	0.684373
3500	3	180	0.692723
3500	4	1	0.825
3500	4	2	0.558081
3500	4	3	0.502315
3500	4	4	0.367521
3500	4	5	0.365079
3500	4	6	0.333333
3500	4	7	0.333333
3500	4	8	0.269608
3500	4	9	0.268519
3500	4	10	0.267544
3500	4	11	0.279167
3500	4	12	0.277778
3500	4	13	0.276515
3500	4	14	0.295549
3500	4	15	0.293651
3500	4	20	0.311987
3500	4	25	0.352241
3500	4	30	0.371184
3500	4	35	0.398449
3500	4	40	0.422417
3500	4	45	0.452748
3500	4	50	0.482647
3500	4	55	0.499194
3500	4	60	0.519381
3500	4	65	0.53684
3500	4	70	0.532399
3500	4	75	0.54965
3500	4	80	0.562467
3500	4	85	0.58574
3500	4	90	0.597683
3500	4	95	0.608478
3500	4	100	0.620322
3500	4	105	0.613583
3500	4	110	0.629819
3500	4	115	0.641161
3500	4	120	0.648179
3500	4	125	0.646381
3500	4	130	0.659101
3500	4	135	0.670938
3500	4	140	0.68198
3500	4	145	0.692306
3500	4	150	0.701982
3500	4	155	0.709543
3500	4	160	0.716657
3500	4	165	0.724799
3500	4	170	0.732486
3500	4	175	0.733973
3500	4	180	0.733973
3501	3	1	0.805556
3501	3	2	0.780556
3501	3	3	0.780303
3501	3	4	0.775463
3501	3	5	0.775641
3501	3	6	0.775794
3501	3	7	0.775926
3501	3	8	0.776042
3501	3	9	0.723856
3501	3	10	0.725309
3501	3	11	0.716374
3501	3	12	0.719444
3501	3	13	0.71164
3501	3	14	0.713384
3501	3	15	0.706522
3501	3	20	0.66369
3501	3	25	0.664983
3501	3	30	0.650585
3501	3	35	0.634367
3501	3	40	0.649306
3501	3	45	0.661426
3501	3	50	0.671456
3501	3	55	0.679894
3501	3	60	0.670752
3501	3	65	0.678082
3501	3	70	0.681624
3501	3	75	0.687416
3501	3	80	0.672033
3501	3	85	0.66816
3501	3	90	0.65788
3501	3	95	0.6637
3501	3	100	0.671039
3501	3	105	0.681662
3501	3	110	0.691384
3501	3	115	0.688121
3501	3	120	0.698568
3501	3	125	0.706558
3501	3	130	0.713969
3501	3	135	0.715035
3501	3	140	0.723161
3501	3	145	0.713689
3501	3	150	0.72275
3501	3	155	0.728528
3501	3	160	0.731316
3501	3	165	0.735228
3501	3	170	0.740169
3501	3	175	0.747268
3501	3	180	0.753989
3501	4	1	0.805556
3501	4	2	0.713889
3501	4	3	0.699495
3501	4	4	0.6875
3501	4	5	0.67735
3501	4	6	0.668651
3501	4	7	0.661111
3501	4	8	0.640625
3501	4	9	0.648693
3501	4	10	0.655864
3501	4	11	0.603801
3501	4	12	0.6125
3501	4	13	0.62037
3501	4	14	0.626263
3501	4	15	0.623188
3501	4	20	0.587302
3501	4	25	0.60101
3501	4	30	0.595029
3501	4	35	0.585271
3501	4	40	0.591435
3501	4	45	0.609015
3501	4	50	0.588123
3501	4	55	0.603175
3501	4	60	0.616013
3501	4	65	0.627093
3501	4	70	0.636752
3501	4	75	0.639893
3501	4	80	0.642992
3501	4	85	0.635902
3501	4	90	0.652211
3501	4	95	0.656688
[truncated: 18,737 more rows]

## Sheet: IC#1 CS#2 SS#6
Case Id	Prototype Id	SetSize	Score
3471	1	1	1
3471	1	2	0.875
3471	1	3	0.888889
3471	1	4	0.854167
3471	1	5	0.77381
3471	1	6	0.770833
3471	1	7	0.787037
3471	1	8	0.8
3471	1	9	0.795455
3471	1	10	0.804563
3471	1	11	0.813187
3471	1	12	0.820578
3471	1	13	0.826984
3471	1	14	0.832589
3471	1	15	0.837535
3471	1	20	0.854437
3471	1	25	0.865961
3471	1	30	0.873512
3471	1	35	0.879022
3471	1	40	0.879535
3471	1	45	0.883485
3471	1	50	0.886676
3471	1	55	0.889307
3471	1	60	0.891513
3471	1	65	0.896052
3471	1	70	0.89684
3471	1	75	0.903561
3471	1	80	0.909459
3471	1	85	0.912694
3471	1	90	0.917456
3471	1	95	0.920149
3471	1	100	0.924077
3471	1	105	0.927637
3471	1	110	0.924763
3471	1	115	0.9176
3471	1	120	0.911044
3471	1	125	0.907411
3471	1	130	0.908655
3471	1	135	0.908705
3471	1	140	0.91195
3471	1	145	0.911887
3471	1	150	0.913819
3471	1	155	0.916589
3471	1	160	0.919186
3471	1	165	0.921627
3471	1	170	0.923924
3471	1	175	0.926091
3471	1	180	0.928138
3471	2	1	0.916667
3471	2	2	0.833333
3471	2	3	0.861111
3471	2	4	0.833333
3471	2	5	0.85
3471	2	6	0.861111
3471	2	7	0.869048
3471	2	8	0.875
3471	2	9	0.861111
3471	2	10	0.8125
3471	2	11	0.807692
3471	2	12	0.815476
3471	2	13	0.822222
3471	2	14	0.828125
3471	2	15	0.833333
3471	2	20	0.856061
3471	2	25	0.866843
3471	2	30	0.868676
3471	2	35	0.875161
3471	2	40	0.880102
3471	2	45	0.880814
3471	2	50	0.883252
3471	2	55	0.890823
3471	2	60	0.89342
3471	2	65	0.888724
3471	2	70	0.896546
3471	2	75	0.887333
3471	2	80	0.890554
3471	2	85	0.895171
3471	2	90	0.900947
3471	2	95	0.90612
3471	2	100	0.910779
3471	2	105	0.914998
3471	2	110	0.918835
3471	2	115	0.922342
3471	2	120	0.925557
3471	2	125	0.928517
3471	2	130	0.931251
3471	2	135	0.932287
3471	2	140	0.932287
3471	2	145	0.932287
3471	2	150	0.932287
3471	2	155	0.932287
3471	2	160	0.932287
3471	2	165	0.932287
3471	2	170	0.932287
3471	2	175	0.932287
3471	2	180	0.932287
3473	3	1	0.833333
3473	3	2	0.861111
3473	3	3	0.87037
3473	3	4	0.871528
3473	3	5	0.875
3473	3	6	0.877315
3473	3	7	0.878968
3473	3	8	0.880208
3473	3	9	0.877058
3473	3	10	0.881019
3473	3	11	0.881734
3473	3	12	0.876157
3473	3	13	0.877137
3473	3	14	0.87996
3473	3	15	0.880556
3473	3	20	0.883565
3473	3	25	0.886296
3473	3	30	0.892901
3473	3	35	0.897619
3473	3	40	0.897454
3473	3	45	0.900617
3473	3	50	0.901667
3473	3	55	0.901852
3473	3	60	0.902623
3473	3	65	0.904416
3473	3	70	0.905423
3473	3	75	0.906296
3473	3	80	0.907928
3473	3	85	0.908987
3473	3	90	0.911574
3473	3	95	0.914279
3473	3	100	0.916713
3473	3	105	0.918915
3473	3	110	0.920918
3473	3	115	0.92339
3473	3	120	0.925039
3473	3	125	0.926852
3473	3	130	0.928526
3473	3	135	0.929527
3473	3	140	0.929663
3473	3	145	0.931833
3473	3	150	0.933364
3473	3	155	0.935514
3473	3	160	0.937529
3473	3	165	0.939422
3473	3	170	0.941204
3473	3	175	0.942884
3473	3	180	0.94447
3473	4	1	0.833333
3473	4	2	0.842593
3473	4	3	0.858025
3473	4	4	0.865741
3473	4	5	0.87037
3473	4	6	0.873457
3473	4	7	0.875661
3473	4	8	0.881944
3473	4	9	0.882716
3473	4	10	0.883333
3473	4	11	0.887205
3473	4	12	0.887346
3473	4	13	0.887464
3473	4	14	0.88955
3473	4	15	0.891975
3473	4	20	0.900463
3473	4	25	0.89537
3473	4	30	0.900463
3473	4	35	0.901984
3473	4	40	0.904051
3473	4	45	0.906481
3473	4	50	0.910556
3473	4	55	0.906566
3473	4	60	0.908179
3473	4	65	0.908974
3473	4	70	0.911772
3473	4	75	0.915679
3473	4	80	0.918634
3473	4	85	0.92342
3473	4	90	0.92644
3473	4	95	0.928752
3473	4	100	0.931204
3473	4	105	0.933422
3473	4	110	0.936448
3473	4	115	0.937923
3473	4	120	0.937423
3473	4	125	0.939037
3473	4	130	0.941382
3473	4	135	0.943553
3473	4	140	0.945569
3473	4	145	0.947446
3473	4	150	0.949198
3473	4	155	0.950836
3473	4	160	0.952373
3473	4	165	0.953816
3473	4	170	0.955174
3473	4	175	0.955436
3473	4	180	0.955436
3475	1	1	0.85
3475	1	2	0.85
3475	1	3	0.883333
3475	1	4	0.875
3475	1	5	0.87
3475	1	6	0.8225
3475	1	7	0.835714
3475	1	8	0.846354
3475	1	9	0.847436
3475	1	10	0.854847
3475	1	11	0.861645
3475	1	12	0.867522
3475	1	13	0.872657
3475	1	14	0.877183
3475	1	15	0.881203
3475	1	20	0.895461
3475	1	25	0.905123
3475	1	30	0.91166
3475	1	35	0.916484
3475	1	40	0.91808
3475	1	45	0.92138
3475	1	50	0.924061
3475	1	55	0.926282
3475	1	60	0.928153
3475	1	65	0.927012
3475	1	70	0.930051
3475	1	75	0.932117
3475	1	80	0.93395
3475	1	85	0.934992
3475	1	90	0.936496
3475	1	95	0.937382
3475	1	100	0.939985
3475	1	105	0.942775
3475	1	110	0.944094
3475	1	115	0.945303
3475	1	120	0.946044
3475	1	125	0.947087
3475	1	130	0.94771
3475	1	135	0.948289
3475	1	140	0.950109
3475	1	145	0.950879
3475	1	150	0.950966
3475	1	155	0.951951
3475	1	160	0.952317
3475	1	165	0.953474
3475	1	170	0.954565
3475	1	175	0.95585
3475	1	180	0.957064
3475	2	1	0.95
3475	2	2	0.9
3475	2	3	0.916667
3475	2	4	0.9
3475	2	5	0.91
3475	2	6	0.916667
3475	2	7	0.921429
3475	2	8	0.925
3475	2	9	0.876923
3475	2	10	0.875
3475	2	11	0.873333
3475	2	12	0.878125
3475	2	13	0.882353
3475	2	14	0.886111
3475	2	15	0.889474
3475	2	20	0.896354
3475	2	25	0.905616
3475	2	30	0.908929
3475	2	35	0.914286
3475	2	40	0.918405
3475	2	45	0.921697
3475	2	50	0.920848
3475	2	55	0.924264
3475	2	60	0.927928
3475	2	65	0.930465
3475	2	70	0.93203
3475	2	75	0.934014
3475	2	80	0.936894
3475	2	85	0.937862
3475	2	90	0.940733
3475	2	95	0.943782
3475	2	100	0.946533
3475	2	105	0.949027
3475	2	110	0.951298
3475	2	115	0.953376
3475	2	120	0.955284
3475	2	125	0.957041
3475	2	130	0.958666
3475	2	135	0.959282
3475	2	140	0.959282
3475	2	145	0.959282
3475	2	150	0.959282
3475	2	155	0.959282
3475	2	160	0.959282
3475	2	165	0.959282
3475	2	170	0.959282
3475	2	175	0.959282
3475	2	180	0.959282
3476	3	1	1
3476	3	2	0.902778
3476	3	3	0.808201
3476	3	4	0.808457
3476	3	5	0.807055
3476	3	6	0.806257
3476	3	7	0.805772
3476	3	8	0.805465
3476	3	9	0.800848
3476	3	10	0.807596
3476	3	11	0.809144
3476	3	12	0.812492
3476	3	13	0.814024
3476	3	14	0.818717
3476	3	15	0.820036
3476	3	20	0.831845
3476	3	25	0.859135
3476	3	30	0.86015
3476	3	35	0.858445
3476	3	40	0.873189
3476	3	45	0.876651
3476	3	50	0.888599
3476	3	55	0.893427
3476	3	60	0.895967
3476	3	65	0.903776
3476	3	70	0.906569
3476	3	75	0.910203
3476	3	80	0.915073
3476	3	85	0.919978
3476	3	90	0.91736
3476	3	95	0.919285
3476	3	100	0.918781
3476	3	105	0.91748
3476	3	110	0.917934
3476	3	115	0.919524
3476	3	120	0.917997
3476	3	125	0.91839
3476	3	130	0.918755
3476	3	135	0.919095
3476	3	140	0.919414
3476	3	145	0.921564
3476	3	150	0.922379
3476	3	155	0.924874
3476	3	160	0.927214
3476	3	165	0.929412
3476	3	170	0.931481
3476	3	175	0.933433
3476	3	180	0.935276
3476	4	1	1
3476	4	2	0.911111
3476	4	3	0.896296
3476	4	4	0.873611
3476	4	5	0.872222
3476	4	6	0.871296
3476	4	7	0.870635
3476	4	8	0.869444
3476	4	9	0.804748
3476	4	10	0.806746
3476	4	11	0.810505
3476	4	12	0.811458
3476	4	13	0.812117
3476	4	14	0.817306
3476	4	15	0.819507
3476	4	20	0.827885
3476	4	25	0.830794
3476	4	30	0.835181
3476	4	35	0.842369
3476	4	40	0.85237
3476	4	45	0.858192
3476	4	50	0.86734
3476	4	55	0.879127
3476	4	60	0.888988
3476	4	65	0.897361
3476	4	70	0.902628
3476	4	75	0.906611
3476	4	80	0.90955
3476	4	85	0.914799
3476	4	90	0.911487
3476	4	95	0.907593
3476	4	100	0.908587
3476	4	105	0.910347
3476	4	110	0.914396
3476	4	115	0.916537
3476	4	120	0.917009
3476	4	125	0.918163
3476	4	130	0.921297
3476	4	135	0.9242
3476	4	140	0.926896
3476	4	145	0.929407
3476	4	150	0.931751
3476	4	155	0.933945
3476	4	160	0.936002
3476	4	165	0.937934
3476	4	170	0.939754
3476	4	175	0.940105
3476	4	180	0.940105
3477	3	1	0.8
3477	3	2	0.825
3477	3	3	0.833333
3477	3	4	0.846429
3477	3	5	0.847143
3477	3	6	0.806905
3477	3	7	0.812987
3477	3	8	0.81756
3477	3	9	0.811389
3477	3	10	0.822279
3477	3	11	0.822342
3477	3	12	0.828406
3477	3	13	0.828604
3477	3	14	0.835935
3477	3	15	0.836021
3477	3	20	0.860086
3477	3	25	0.860131
3477	3	30	0.874665
3477	3	35	0.885144
3477	3	40	0.885106
3477	3	45	0.892247
3477	3	50	0.893548
3477	3	55	0.896269
3477	3	60	0.898564
3477	3	65	0.897843
3477	3	70	0.899131
3477	3	75	0.900864
3477	3	80	0.901825
3477	3	85	0.902228
3477	3	90	0.905595
3477	3	95	0.908144
3477	3	100	0.910894
3477	3	105	0.914242
3477	3	110	0.91729
3477	3	115	0.920466
3477	3	120	0.923379
3477	3	125	0.926421
3477	3	130	0.92923
3477	3	135	0.931832
3477	3	140	0.93425
3477	3	145	0.936502
3477	3	150	0.938605
3477	3	155	0.940573
3477	3	160	0.942418
3477	3	165	0.944153
3477	3	170	0.945786
3477	3	175	0.947326
3477	3	180	0.948782
3477	4	1	0.8
3477	4	2	0.811111
3477	4	3	0.82963
3477	4	4	0.834722
3477	4	5	0.841111
3477	4	6	0.84537
3477	4	7	0.848413
3477	4	8	0.861111
3477	4	9	0.859877
3477	4	10	0.805952
3477	4	11	0.818316
3477	4	12	0.822454
3477	4	13	0.825792
3477	4	14	0.833686
3477	4	15	0.84095
3477	4	20	0.866832
3477	4	25	0.880525
3477	4	30	0.891636
3477	4	35	0.89707
3477	4	40	0.898945
3477	4	45	0.904526
3477	4	50	0.906239
3477	4	55	0.906211
3477	4	60	0.903246
3477	4	65	0.902873
3477	4	70	0.905164
3477	4	75	0.908974
3477	4	80	0.911761
3477	4	85	0.916878
3477	4	90	0.921433
3477	4	95	0.925515
3477	4	100	0.929193
3477	4	105	0.932525
3477	4	110	0.935558
3477	4	115	0.938329
3477	4	120	0.940872
3477	4	125	0.943214
3477	4	130	0.945377
3477	4	135	0.94705
3477	4	140	0.947645
3477	4	145	0.948819
3477	4	150	0.948722
3477	4	155	0.950076
3477	4	160	0.951626
3477	4	165	0.953082
3477	4	170	0.954453
3477	4	175	0.954718
3477	4	180	0.954718
3480	3	1	1
3480	3	2	1
3480	3	3	1
3480	3	4	1
3480	3	5	1
3480	3	6	1
3480	3	7	1
3480	3	8	1
3480	3	9	1
3480	3	10	1
3480	3	11	1
3480	3	12	1
3480	3	13	1
3480	3	14	1
3480	3	15	1
3480	3	20	1
3480	3	25	1
3480	3	30	1
3480	3	35	1
3480	3	40	1
3480	3	45	1
3480	3	50	1
3480	3	55	1
3480	3	60	1
3480	3	65	1
3480	3	70	1
3480	3	75	1
3480	3	80	1
3480	3	85	1
3480	3	90	1
3480	3	95	1
3480	3	100	1
3480	3	105	1
3480	3	110	1
3480	3	115	1
3480	3	120	1
3480	3	125	1
3480	3	130	1
3480	3	135	1
3480	3	140	1
3480	3	145	1
3480	3	150	1
3480	3	155	1
3480	3	160	1
3480	3	165	1
3480	3	170	0.994771
3480	3	175	0.994921
3480	3	180	0.991358
3480	4	1	1
3480	4	2	1
3480	4	3	1
3480	4	4	1
3480	4	5	1
3480	4	6	1
3480	4	7	1
3480	4	8	1
3480	4	9	1
3480	4	10	1
3480	4	11	1
3480	4	12	1
3480	4	13	1
3480	4	14	1
3480	4	15	1
3480	4	20	1
3480	4	25	1
3480	4	30	1
3480	4	35	1
3480	4	40	1
3480	4	45	1
3480	4	50	1
3480	4	55	1
3480	4	60	1
3480	4	65	1
3480	4	70	1
3480	4	75	1
3480	4	80	1
3480	4	85	1
3480	4	90	1
3480	4	95	1
3480	4	100	1
3480	4	105	1
3480	4	110	1
3480	4	115	1
3480	4	120	1
3480	4	125	1
3480	4	130	1
3480	4	135	1
3480	4	140	1
3480	4	145	1
3480	4	150	1
3480	4	155	1
3480	4	160	1
3480	4	165	0.991919
3480	4	170	0.99085
3480	4	175	0.990903
3480	4	180	0.990903
3483	1	1	0.8125
3483	1	2	0.8125
3483	1	3	0.854167
3483	1	4	0.767857
3483	1	5	0.778125
3483	1	6	0.784722
3483	1	7	0.801786
3483	1	8	0.815341
3483	1	9	0.815972
3483	1	10	0.825275
3483	1	11	0.833778
3483	1	12	0.841071
3483	1	13	0.847399
3483	1	14	0.852941
3483	1	15	0.857837
3483	1	20	0.874922
3483	1	25	0.886365
3483	1	30	0.893994
3483	1	35	0.899577
3483	1	40	0.901142
3483	1	45	0.904973
3483	1	50	0.908073
3483	1	55	0.910633
3483	1	60	0.912783
3483	1	65	0.914714
3483	1	70	0.916558
3483	1	75	0.91819
3483	1	80	0.919555
3483	1	85	0.92078
3483	1	90	0.921339
3483	1	95	0.922443
3483	1	100	0.919521
3483	1	105	0.919492
3483	1	110	0.919537
3483	1	115	0.917148
3483	1	120	0.916833
3483	1	125	0.916547
3483	1	130	0.91801
3483	1	135	0.919367
3483	1	140	0.92023
3483	1	145	0.921035
3483	1	150	0.92328
3483	1	155	0.925742
3483	1	160	0.92805
3483	1	165	0.93022
3483	1	170	0.932262
3483	1	175	0.934188
3483	1	180	0.936008
3483	2	1	0.9375
3483	2	2	0.875
3483	2	3	0.895833
3483	2	4	0.8125
3483	2	5	0.828125
3483	2	6	0.840278
3483	2	7	0.85
3483	2	8	0.857955
3483	2	9	0.854167
3483	2	10	0.850962
3483	2	11	0.848214
3483	2	12	0.854167
3483	2	13	0.859375
3483	2	14	0.863971
3483	2	15	0.868056
3483	2	20	0.876087
3483	2	25	0.887003
3483	2	30	0.890476
3483	2	35	0.896758
3483	2	40	0.901557
3483	2	45	0.905428
3483	2	50	0.90874
3483	2	55	0.911542
3483	2	60	0.910179
3483	2	65	0.90908
3483	2	70	0.911396
3483	2	75	0.911929
3483	2	80	0.914524
3483	2	85	0.918811
3483	2	90	0.922007
3483	2	95	0.925465
3483	2	100	0.928022
3483	2	105	0.930341
3483	2	110	0.933472
3483	2	115	0.936333
3483	2	120	0.938959
3483	2	125	0.941377
3483	2	130	0.94361
3483	2	135	0.944456
3483	2	140	0.944456
3483	2	145	0.944456
3483	2	150	0.944456
3483	2	155	0.944456
3483	2	160	0.944456
3483	2	165	0.944456
3483	2	170	0.944456
3483	2	175	0.944456
3483	2	180	0.944456
3484	3	1	0.75
3484	3	2	0.847222
3484	3	3	0.87963
3484	3	4	0.894097
3484	3	5	0.904167
3484	3	6	0.91088
3484	3	7	0.915675
3484	3	8	0.919271
3484	3	9	0.928241
3484	3	10	0.929167
3484	3	11	0.935606
3484	3	12	0.936343
3484	3	13	0.941239
3484	3	14	0.940972
3484	3	15	0.944907
3484	3	20	0.933333
3484	3	25	0.920833
3484	3	30	0.915509
3484	3	35	0.910119
3484	3	40	0.903299
3484	3	45	0.90787
3484	3	50	0.902639
3484	3	55	0.902399
3484	3	60	0.905903
3484	3	65	0.904594
3484	3	70	0.905853
3484	3	75	0.905463
3484	3	80	0.905816
3484	3	85	0.90482
3484	3	90	0.907639
3484	3	95	0.9125
3484	3	100	0.916875
3484	3	105	0.920833
3484	3	110	0.924432
3484	3	115	0.927717
3484	3	120	0.930729
3484	3	125	0.9335
3484	3	130	0.936058
3484	3	135	0.938426
3484	3	140	0.940625
3484	3	145	0.942672
3484	3	150	0.944213
3484	3	155	0.946013
3484	3	160	0.9477
3484	3	165	0.949285
3484	3	170	0.950776
3484	3	175	0.952183
3484	3	180	0.953511
3484	4	1	0.75
3484	4	2	0.875
3484	4	3	0.916667
3484	4	4	0.923611
3484	4	5	0.938889
3484	4	6	0.949074
3484	4	7	0.956349
3484	4	8	0.947917
3484	4	9	0.947531
3484	4	10	0.947222
3484	4	11	0.931818
3484	4	12	0.93287
3484	4	13	0.933761
3484	4	14	0.934028
3484	4	15	0.931019
3484	4	20	0.912153
3484	4	25	0.913611
3484	4	30	0.909491
3484	4	35	0.914484
3484	4	40	0.918229
3484	4	45	0.921142
3484	4	50	0.924583
3484	4	55	0.912247
3484	4	60	0.910301
3484	4	65	0.907799
3484	4	70	0.91121
3484	4	75	0.91713
3484	4	80	0.922309
3484	4	85	0.926225
3484	4	90	0.930324
3484	4	95	0.933991
3484	4	100	0.937292
3484	4	105	0.940278
3484	4	110	0.942992
3484	4	115	0.945471
3484	4	120	0.947743
3484	4	125	0.949833
3484	4	130	0.951763
3484	4	135	0.953549
3484	4	140	0.955208
3484	4	145	0.954071
3484	4	150	0.955231
3484	4	155	0.956676
3484	4	160	0.95803
3484	4	165	0.959301
3484	4	170	0.960498
3484	4	175	0.960729
3484	4	180	0.960729
3485	3	1	0.892857
3485	3	2	0.799107
3485	3	3	0.814815
3485	3	4	0.824362
3485	3	5	0.829777
3485	3	6	0.833546
3485	3	7	0.836342
3485	3	8	0.838511
3485	3	9	0.840338
3485	3	10	0.845653
3485	3	11	0.844374
3485	3	12	0.847752
3485	3	13	0.849615
3485	3	14	0.853486
3485	3	15	0.855077
3485	3	20	0.832949
3485	3	25	0.850817
3485	3	30	0.85574
3485	3	35	0.860978
3485	3	40	0.871921
3485	3	45	0.877915
3485	3	50	0.885962
3485	3	55	0.890914
3485	3	60	0.894547
3485	3	65	0.899716
3485	3	70	0.90277
3485	3	75	0.90588
3485	3	80	0.909441
3485	3	85	0.912661
3485	3	90	0.915547
3485	3	95	0.918148
3485	3	100	0.920505
3485	3	105	0.921419
3485	3	110	0.922262
3485	3	115	0.923288
3485	3	120	0.924539
3485	3	125	0.926213
3485	3	130	0.927763
3485	3	135	0.929204
3485	3	140	0.930545
3485	3	145	0.931797
3485	3	150	0.933397
3485	3	155	0.935104
3485	3	160	0.936305
3485	3	165	0.936461
3485	3	170	0.937744
3485	3	175	0.939505
3485	3	180	0.941169
3485	4	1	0.892857
3485	4	2	0.89881
3485	4	3	0.890212
3485	4	4	0.803175
3485	4	5	0.811905
3485	4	6	0.819334
3485	4	7	0.825702
3485	4	8	0.75744
3485	4	9	0.768833
3485	4	10	0.77791
3485	4	11	0.787541
3485	4	12	0.793554
3485	4	13	0.79862
3485	4	14	0.806167
3485	4	15	0.809741
3485	4	20	0.826378
3485	4	25	0.840593
3485	4	30	0.84888
3485	4	35	0.857449
3485	4	40	0.865517
3485	4	45	0.87216
3485	4	50	0.879374
3485	4	55	0.886649
3485	4	60	0.892826
3485	4	65	0.898134
3485	4	70	0.902745
3485	4	75	0.906788
3485	4	80	0.910361
3485	4	85	0.913828
3485	4	90	0.915942
3485	4	95	0.918193
3485	4	100	0.91991
3485	4	105	0.921477
3485	4	110	0.922913
3485	4	115	0.925074
3485	4	120	0.927063
3485	4	125	0.929155
3485	4	130	0.931834
3485	4	135	0.934319
3485	4	140	0.936628
3485	4	145	0.93878
3485	4	150	0.940791
3485	4	155	0.942674
3485	4	160	0.944441
3485	4	165	0.946103
3485	4	170	0.947667
3485	4	175	0.947782
3485	4	180	0.947782
3486	3	1	1
3486	3	2	0.857639
3486	3	3	0.810185
3486	3	4	0.792907
3486	3	5	0.777381
3486	3	6	0.76703
3486	3	7	0.751701
3486	3	8	0.747148
3486	3	9	0.775243
3486	3	10	0.778075
3486	3	11	0.79825
3486	3	12	0.795966
3486	3	13	0.811661
3486	3	14	0.801516
3486	3	15	0.814749
3486	3	20	0.81374
3486	3	25	0.843135
3486	3	30	0.832705
3486	3	35	0.831803
3486	3	40	0.848487
3486	3	45	0.846032
3486	3	50	0.861429
3486	3	55	0.859127
3486	3	60	0.862186
3486	3	65	0.872787
3486	3	70	0.876913
3486	3	75	0.880489
3486	3	80	0.887959
3486	3	85	0.894549
3486	3	90	0.900408
3486	3	95	0.90565
3486	3	100	0.910367
3486	3	105	0.914635
3486	3	110	0.918516
3486	3	115	0.922058
3486	3	120	0.925306
3486	3	125	0.928294
3486	3	130	0.931052
3486	3	135	0.933605
3486	3	140	0.935976
3486	3	145	0.938184
3486	3	150	0.940245
3486	3	155	0.942172
3486	3	160	0.943979
3486	3	165	0.945677
3486	3	170	0.947275
3486	3	175	0.948781
3486	3	180	0.950204
3486	4	1	1
3486	4	2	1
3486	4	3	1
3486	4	4	0.928819
3486	4	5	0.943056
3486	4	6	0.952546
3486	4	7	0.959325
3486	4	8	0.942708
3486	4	9	0.917438
3486	4	10	0.897222
3486	4	11	0.890783
3486	4	12	0.876157
3486	4	13	0.859509
3486	4	14	0.855513
3486	4	15	0.853571
3486	4	20	0.846776
3486	4	25	0.838651
3486	4	30	0.836607
3486	4	35	0.831973
3486	4	40	0.844296
3486	4	45	0.839683
3486	4	50	0.84877
3486	4	55	0.862518
3486	4	60	0.873975
3486	4	65	0.883669
3486	4	70	0.891978
3486	4	75	0.89918
3486	4	80	0.905481
3486	4	85	0.911041
3486	4	90	0.915366
3486	4	95	0.91982
3486	4	100	0.923274
3486	4	105	0.926927
3486	4	110	0.930249
3486	4	115	0.933282
3486	4	120	0.936062
3486	4	125	0.938175
3486	4	130	0.940553
3486	4	135	0.942754
3486	4	140	0.943211
3486	4	145	0.94517
3486	4	150	0.946997
3486	4	155	0.948707
3486	4	160	0.95031
3486	4	165	0.951816
3486	4	170	0.953233
3486	4	175	0.953506
3486	4	180	0.953506
3487	3	1	1
3487	3	2	0.972222
3487	3	3	0.962963
3487	3	4	0.956597
3487	3	5	0.954167
3487	3	6	0.952546
3487	3	7	0.951389
3487	3	8	0.950521
3487	3	9	0.956019
3487	3	10	0.941667
3487	3	11	0.94697
3487	3	12	0.946759
3487	3	13	0.950855
3487	3	14	0.949901
3487	3	15	0.953241
3487	3	20	0.950694
3487	3	25	0.958056
3487	3	30	0.955787
3487	3	35	0.954167
3487	3	40	0.958507
3487	3	45	0.956944
3487	3	50	0.96125
3487	3	55	0.961742
3487	3	60	0.961227
3487	3	65	0.964209
3487	3	70	0.965179
3487	3	75	0.966019
3487	3	80	0.968142
3487	3	85	0.970016
3487	3	90	0.966127
3487	3	95	0.967909
3487	3	100	0.967292
3487	3	105	0.964616
3487	3	110	0.963194
3487	3	115	0.962862
3487	3	120	0.95978
3487	3	125	0.953833
3487	3	130	0.950481
3487	3	135	0.948611
3487	3	140	0.947272
3487	3	145	0.948324
3487	3	150	0.947824
3487	3	155	0.949507
3487	3	160	0.951085
3487	3	165	0.952567
3487	3	170	0.952655
3487	3	175	0.954008
3487	3	180	0.95436
3487	4	1	1
3487	4	2	1
3487	4	3	1
3487	4	4	0.986111
3487	4	5	0.988889
3487	4	6	0.990741
3487	4	7	0.992063
3487	4	8	0.986111
3487	4	9	0.981481
3487	4	10	0.977778
3487	4	11	0.974747
3487	4	12	0.972222
3487	4	13	0.970085
3487	4	14	0.958829
3487	4	15	0.95787
3487	4	20	0.954514
3487	4	25	0.951944
3487	4	30	0.950694
3487	4	35	0.951389
3487	4	40	0.954687
3487	4	45	0.953549
3487	4	50	0.955972
3487	4	55	0.959975
3487	4	60	0.96331
3487	4	65	0.966132
3487	4	70	0.968552
3487	4	75	0.970648
3487	4	80	0.972483
3487	4	85	0.974101
3487	4	90	0.96875
3487	4	95	0.962792
3487	4	100	0.960764
3487	4	105	0.959458
3487	4	110	0.961301
3487	4	115	0.961051
3487	4	120	0.95897
3487	4	125	0.956611
3487	4	130	0.95828
3487	4	135	0.959825
3487	4	140	0.96126
3487	4	145	0.962596
3487	4	150	0.963843
3487	4	155	0.965009
3487	4	160	0.966102
3487	4	165	0.965109
3487	4	170	0.965809
3487	4	175	0.966009
3487	4	180	0.966009
3488	1	1	0.75
3488	1	2	0.837963
3488	1	3	0.842593
3488	1	4	0.863426
3488	1	5	0.875926
3488	1	6	0.884259
3488	1	7	0.87963
3488	1	8	0.857639
3488	1	9	0.865226
3488	1	10	0.87037
3488	1	11	0.868687
3488	1	12	0.867284
3488	1	13	0.866097
3488	1	14	0.865079
3488	1	15	0.859259
3488	1	20	0.852778
3488	1	25	0.852593
3488	1	30	0.85463
3488	1	35	0.856085
3488	1	40	0.864815
3488	1	45	0.871605
3488	1	50	0.877037
3488	1	55	0.881481
3488	1	60	0.885185
3488	1	65	0.889316
3488	1	70	0.897222
3488	1	75	0.900123
3488	1	80	0.902662
3488	1	85	0.904902
3488	1	90	0.906893
3488	1	95	0.908674
3488	1	100	0.9125
3488	1	105	0.916667
3488	1	110	0.920455
3488	1	115	0.923913
3488	1	120	0.927083
3488	1	125	0.93
3488	1	130	0.932692
3488	1	135	0.935185
3488	1	140	0.9375
3488	1	145	0.939655
3488	1	150	0.941667
3488	1	155	0.942593
3488	1	160	0.944387
3488	1	165	0.944725
3488	1	170	0.945915
3488	1	175	0.945344
3488	1	180	0.944393
3488	2	1	0.851852
3488	2	2	0.888889
3488	2	3	0.876543
3488	2	4	0.888889
3488	2	5	0.881481
3488	2	6	0.876543
3488	2	7	0.873016
3488	2	8	0.851852
3488	2	9	0.860082
3488	2	10	0.866667
3488	2	11	0.872054
3488	2	12	0.87037
3488	2	13	0.863248
3488	2	14	0.857143
3488	2	15	0.85679
3488	2	20	0.850463
3488	2	25	0.853333
3488	2	30	0.864815
3488	2	35	0.873545
3488	2	40	0.880093
3488	2	45	0.888477
3488	2	50	0.896667
3488	2	55	0.904714
3488	2	60	0.912654
3488	2	65	0.917094
3488	2	70	0.917725
3488	2	75	0.92321
3488	2	80	0.928009
3488	2	85	0.932244
3488	2	90	0.935185
3488	2	95	0.935478
3488	2	100	0.934259
3488	2	105	0.935979
3488	2	110	0.936195
3488	2	115	0.938969
3488	2	120	0.941512
3488	2	125	0.943852
3488	2	130	0.946011
3488	2	135	0.946829
3488	2	140	0.946829
3488	2	145	0.946829
3488	2	150	0.946829
3488	2	155	0.946829
3488	2	160	0.946829
3488	2	165	0.946829
3488	2	170	0.946829
3488	2	175	0.946829
3488	2	180	0.946829
3489	3	1	0.8
3489	3	2	0.716667
3489	3	3	0.759524
3489	3	4	0.785714
3489	3	5	0.798413
3489	3	6	0.806905
3489	3	7	0.812987
3489	3	8	0.81756
3489	3	9	0.806071
3489	3	10	0.817517
3489	3	11	0.813723
3489	3	12	0.820536
3489	3	13	0.817744
3489	3	14	0.825882
3489	3	15	0.823545
3489	3	20	0.850827
3489	3	25	0.856913
3489	3	30	0.871997
3489	3	35	0.882865
3489	3	40	0.88539
3489	3	45	0.892499
3489	3	50	0.888342
3489	3	55	0.892366
3489	3	60	0.89499
3489	3	65	0.894548
3489	3	70	0.896075
3489	3	75	0.898014
3489	3	80	0.898523
3489	3	85	0.899122
3489	3	90	0.902663
3489	3	95	0.901115
3489	3	100	0.901078
3489	3	105	0.903616
3489	3	110	0.905928
3489	3	115	0.909212
3489	3	120	0.912225
3489	3	125	0.915716
3489	3	130	0.91894
3489	3	135	0.921926
3489	3	140	0.9247
3489	3	145	0.927283
3489	3	150	0.929695
3489	3	155	0.931952
3489	3	160	0.934069
3489	3	165	0.936058
3489	3	170	0.937931
3489	3	175	0.939697
3489	3	180	0.941365
3489	4	1	0.8
3489	4	2	0.788889
3489	4	3	0.8
3489	4	4	0.70625
3489	4	5	0.716049
3489	4	6	0.724815
3489	4	7	0.732468
3489	4	8	0.759028
3489	4	9	0.77208
3489	4	10	0.782143
3489	4	11	0.796768
3489	4	12	0.802778
3489	4	13	0.807692
3489	4	14	0.816931
3489	4	15	0.825355
3489	4	20	0.855258
3489	4	25	0.87133
3489	4	30	0.88401
3489	4	35	0.889255
3489	4	40	0.889854
3489	4	45	0.896464
3489	4	50	0.900694
3489	4	55	0.900356
3489	4	60	0.900895
3489	4	65	0.901399
3489	4	70	0.897362
3489	4	75	0.896297
3489	4	80	0.895388
3489	4	85	0.901478
3489	4	90	0.906897
3489	4	95	0.911751
3489	4	100	0.916124
3489	4	105	0.920084
3489	4	110	0.923687
3489	4	115	0.926979
3489	4	120	0.929998
3489	4	125	0.932778
3489	4	130	0.935345
3489	4	135	0.937724
3489	4	140	0.939933
3489	4	145	0.941991
3489	4	150	0.943913
3489	4	155	0.945712
3489	4	160	0.947399
3489	4	165	0.948984
3489	4	170	0.950476
3489	4	175	0.950764
3489	4	180	0.950764
3490	1	1	0.625
3490	1	2	0.756944
3490	1	3	0.763889
3490	1	4	0.795139
3490	1	5	0.813889
3490	1	6	0.826389
3490	1	7	0.819444
3490	1	8	0.800347
3490	1	9	0.810185
3490	1	10	0.816667
3490	1	11	0.813131
3490	1	12	0.810185
3490	1	13	0.807692
3490	1	14	0.805556
3490	1	15	0.788889
3490	1	20	0.779167
3490	1	25	0.778889
3490	1	30	0.781944
3490	1	35	0.784127
3490	1	40	0.797222
3490	1	45	0.807407
3490	1	50	0.815556
3490	1	55	0.822222
3490	1	60	0.827778
3490	1	65	0.833974
3490	1	70	0.845833
3490	1	75	0.850185
3490	1	80	0.853993
3490	1	85	0.857353
3490	1	90	0.86034
3490	1	95	0.863012
3490	1	100	0.86875
3490	1	105	0.875
3490	1	110	0.880682
3490	1	115	0.88587
3490	1	120	0.890625
3490	1	125	0.895
3490	1	130	0.899038
3490	1	135	0.902778
3490	1	140	0.90625
3490	1	145	0.909483
3490	1	150	0.9125
3490	1	155	0.915323
3490	1	160	0.917969
3490	1	165	0.920455
3490	1	170	0.922794
3490	1	175	0.925
3490	1	180	0.927083
3490	2	1	0.777778
3490	2	2	0.833333
3490	2	3	0.814815
3490	2	4	0.833333
3490	2	5	0.822222
3490	2	6	0.814815
3490	2	7	0.809524
3490	2	8	0.791667
3490	2	9	0.802469
3490	2	10	0.811111
3490	2	11	0.818182
3490	2	12	0.814815
3490	2	13	0.794872
3490	2	14	0.785714
3490	2	15	0.785185
3490	2	20	0.775694
3490	2	25	0.78
3490	2	30	0.797222
3490	2	35	0.810317
3490	2	40	0.820139
3490	2	45	0.832716
3490	2	50	0.845
3490	2	55	0.857071
3490	2	60	0.868981
3490	2	65	0.875641
3490	2	70	0.876587
3490	2	75	0.884815
3490	2	80	0.892014
3490	2	85	0.898366
3490	2	90	0.904012
3490	2	95	0.909064
3490	2	100	0.913611
3490	2	105	0.917725
3490	2	110	0.921465
3490	2	115	0.924879
3490	2	120	0.928009
3490	2	125	0.930889
3490	2	130	0.933547
3490	2	135	0.934554
3490	2	140	0.934554
3490	2	145	0.934554
3490	2	150	0.934554
3490	2	155	0.934554
3490	2	160	0.934554
3490	2	165	0.934554
3490	2	170	0.934554
3490	2	175	0.934554
3490	2	180	0.934554
3491	1	1	0.8125
3491	1	2	0.90625
3491	1	3	0.9375
3491	1	4	0.953125
3491	1	5	0.9625
3491	1	6	0.96875
3491	1	7	0.973214
3491	1	8	0.976562
3491	1	9	0.979167
3491	1	10	0.98125
3491	1	11	0.982955
3491	1	12	0.984375
3491	1	13	0.985577
3491	1	14	0.986607
3491	1	15	0.9875
3491	1	20	0.990625
3491	1	25	0.9925
3491	1	30	0.99375
3491	1	35	0.994643
3491	1	40	0.995313
3491	1	45	0.995833
3491	1	50	0.99625
3491	1	55	0.996591
3491	1	60	0.996875
3491	1	65	0.99359
3491	1	70	0.994048
3491	1	75	0.991481
3491	1	80	0.989236
3491	1	85	0.987255
3491	1	90	0.985494
3491	1	95	0.983918
3491	1	100	0.984167
3491	1	105	0.984921
3491	1	110	0.985606
3491	1	115	0.986232
3491	1	120	0.986806
3491	1	125	0.987333
3491	1	130	0.987393
3491	1	135	0.987449
3491	1	140	0.987897
3491	1	145	0.988314
3491	1	150	0.987546
3491	1	155	0.987231
3491	1	160	0.985547
3491	1	165	0.985648
3491	1	170	0.985743
3491	1	175	0.986151
3491	1	180	0.986535
3491	2	1	1
3491	2	2	1
3491	2	3	1
3491	2	4	1
3491	2	5	1
3491	2	6	1
3491	2	7	1
3491	2	8	1
3491	2	9	1
3491	2	10	1
3491	2	11	1
3491	2	12	1
3491	2	13	1
3491	2	14	1
3491	2	15	1
3491	2	20	0.990625
3491	2	25	0.9925
3491	2	30	0.99375
3491	2	35	0.994643
3491	2	40	0.995313
3491	2	45	0.995833
3491	2	50	0.992917
3491	2	55	0.990404
3491	2	60	0.989236
3491	2	65	0.9875
3491	2	70	0.984425
3491	2	75	0.985463
3491	2	80	0.985677
3491	2	85	0.983905
3491	2	90	0.983565
3491	2	95	0.98443
3491	2	100	0.985208
3491	2	105	0.985913
3491	2	110	0.986553
3491	2	115	0.987138
3491	2	120	0.987674
3491	2	125	0.988167
3491	2	130	0.988622
3491	2	135	0.988373
3491	2	140	0.988373
3491	2	145	0.988373
3491	2	150	0.988373
3491	2	155	0.988373
3491	2	160	0.988373
3491	2	165	0.988373
3491	2	170	0.988373
3491	2	175	0.988373
3491	2	180	0.988373
3492	1	1	1
3492	1	2	0.962963
3492	1	3	0.950617
3492	1	4	0.944444
3492	1	5	0.940741
3492	1	6	0.938272
3492	1	7	0.936508
3492	1	8	0.935185
3492	1	9	0.934156
3492	1	10	0.915741
3492	1	11	0.916667
3492	1	12	0.917438
3492	1	13	0.918091
3492	1	14	0.918651
3492	1	15	0.919136
3492	1	20	0.915741
3492	1	25	0.917778
3492	1	30	0.918827
3492	1	35	0.919577
3492	1	40	0.92037
3492	1	45	0.917695
3492	1	50	0.917037
3492	1	55	0.917845
3492	1	60	0.918519
3492	1	65	0.922507
3492	1	70	0.924868
3492	1	75	0.929877
3492	1	80	0.934259
3492	1	85	0.937146
3492	1	90	0.940638
3492	1	95	0.942982
3492	1	100	0.945833
3492	1	105	0.948413
3492	1	110	0.948064
3492	1	115	0.946457
3492	1	120	0.944367
3492	1	125	0.943037
3492	1	130	0.944088
3492	1	135	0.944513
3492	1	140	0.946495
3492	1	145	0.946807
3492	1	150	0.948086
3492	1	155	0.949761
3492	1	160	0.951331
3492	1	165	0.952806
3492	1	170	0.954194
3492	1	175	0.955503
3492	1	180	0.956739
3492	2	1	0.925926
3492	2	2	0.925926
3492	2	3	0.925926
3492	2	4	0.925926
3492	2	5	0.925926
3492	2	6	0.925926
3492	2	7	0.925926
3492	2	8	0.925926
3492	2	9	0.925926
3492	2	10	0.925926
3492	2	11	0.925926
3492	2	12	0.925926
3492	2	13	0.925926
3492	2	14	0.925926
3492	2	15	0.925926
3492	2	20	0.92963
3492	2	25	0.921852
3492	2	30	0.919136
3492	2	35	0.920106
3492	2	40	0.918981
3492	2	45	0.919753
3492	2	50	0.923333
3492	2	55	0.928956
3492	2	60	0.932407
3492	2	65	0.933048
3492	2	70	0.937831
3492	2	75	0.935062
3492	2	80	0.937269
3492	2	85	0.940087
3492	2	90	0.943416
3492	2	95	0.946394
3492	2	100	0.949074
3492	2	105	0.951499
3492	2	110	0.953704
3492	2	115	0.955717
3492	2	120	0.957562
3492	2	125	0.958667
3492	2	130	0.958547
3492	2	135	0.959175
3492	2	140	0.959175
3492	2	145	0.959175
3492	2	150	0.959175
3492	2	155	0.959175
3492	2	160	0.959175
3492	2	165	0.959175
3492	2	170	0.959175
3492	2	175	0.959175
3492	2	180	0.959175
3494	3	1	0.9
3494	3	2	0.95
3494	3	3	0.966667
3494	3	4	0.975
3494	3	5	0.98
3494	3	6	0.983333
3494	3	7	0.985714
3494	3	8	0.9875
3494	3	9	0.988889
3494	3	10	0.99
3494	3	11	0.990909
3494	3	12	0.991667
3494	3	13	0.992308
3494	3	14	0.992857
3494	3	15	0.993333
3494	3	20	0.995
3494	3	25	0.976889
3494	3	30	0.980741
3494	3	35	0.983492
3494	3	40	0.973333
3494	3	45	0.976296
3494	3	50	0.969778
3494	3	55	0.968485
3494	3	60	0.968889
3494	3	65	0.963077
3494	3	70	0.96254
3494	3	75	0.961481
3494	3	80	0.959444
3494	3	85	0.955033
3494	3	90	0.953086
3494	3	95	0.955556
3494	3	100	0.957778
3494	3	105	0.959788
3494	3	110	0.961616
3494	3	115	0.959565
3494	3	120	0.96125
3494	3	125	0.960667
3494	3	130	0.96047
3494	3	135	0.959959
3494	3	140	0.960437
3494	3	145	0.955364
3494	3	150	0.956852
3494	3	155	0.956523
3494	3	160	0.954549
3494	3	165	0.953502
3494	3	170	0.953301
3494	3	175	0.954635
3494	3	180	0.955895
3494	4	1	0.9
3494	4	2	0.95
3494	4	3	0.966667
3494	4	4	0.975
3494	4	5	0.98
3494	4	6	0.983333
3494	4	7	0.985714
3494	4	8	0.9875
3494	4	9	0.988889
3494	4	10	0.99
3494	4	11	0.990909
3494	4	12	0.991667
3494	4	13	0.992308
3494	4	14	0.992857
3494	4	15	0.993333
3494	4	20	0.995
3494	4	25	0.996
3494	4	30	0.996667
3494	4	35	0.997143
3494	4	40	0.995278
3494	4	45	0.995802
3494	4	50	0.988222
3494	4	55	0.981212
3494	4	60	0.972407
3494	4	65	0.967009
3494	4	70	0.966825
3494	4	75	0.966667
3494	4	80	0.96875
3494	4	85	0.958366
3494	4	90	0.959198
3494	4	95	0.958538
3494	4	100	0.958389
3494	4	105	0.958254
3494	4	110	0.956515
3494	4	115	0.956087
3494	4	120	0.957917
3494	4	125	0.9596
3494	4	130	0.961154
3494	4	135	0.962593
3494	4	140	0.963929
3494	4	145	0.965172
3494	4	150	0.966333
3494	4	155	0.967419
3494	4	160	0.968438
3494	4	165	0.969394
3494	4	170	0.970294
3494	4	175	0.970468
3494	4	180	0.970468
3495	3	1	0.666667
3495	3	2	0.708333
3495	3	3	0.616667
3495	3	4	0.662698
3495	3	5	0.682313
3495	3	6	0.69494
3495	3	7	0.703704
3495	3	8	0.710119
3495	3	9	0.737734
3495	3	10	0.752579
3495	3	11	0.772311
3495	3	12	0.777211
3495	3	13	0.792491
3495	3	14	0.799851
3495	3	15	0.811905
3495	3	20	0.832143
3495	3	25	0.827807
3495	3	30	0.842386
3495	3	35	0.852853
3495	3	40	0.845918
3495	3	45	0.853799
3495	3	50	0.848484
3495	3	55	0.84945
3495	3	60	0.8553
3495	3	65	0.854736
3495	3	70	0.857341
3495	3	75	0.85761
3495	3	80	0.858953
3495	3	85	0.858391
3495	3	90	0.862898
3495	3	95	0.870088
3495	3	100	0.876562
3495	3	105	0.882421
3495	3	110	0.887749
3495	3	115	0.892615
3495	3	120	0.897077
3495	3	125	0.901183
3495	3	130	0.904973
3495	3	135	0.908484
3495	3	140	0.911745
3495	3	145	0.914781
3495	3	150	0.917615
3495	3	155	0.920267
3495	3	160	0.922753
3495	3	165	0.925089
3495	3	170	0.927288
3495	3	175	0.929361
3495	3	180	0.93132
3495	4	1	0.666667
3495	4	2	0.833333
3495	4	3	0.888889
3495	4	4	0.854167
3495	4	5	0.883333
3495	4	6	0.902778
3495	4	7	0.916667
3495	4	8	0.916667
3495	4	9	0.838384
3495	4	10	0.831944
3495	4	11	0.839161
3495	4	12	0.833333
3495	4	13	0.828205
3495	4	14	0.833333
3495	4	15	0.838515
3495	4	20	0.857035
3495	4	25	0.86448
3495	4	30	0.872842
3495	4	35	0.878893
3495	4	40	0.88374
3495	4	45	0.887341
3495	4	50	0.89202
3495	4	55	0.875521
3495	4	60	0.873169
3495	4	65	0.870075
3495	4	70	0.874974
3495	4	75	0.88324
3495	4	80	0.89048
3495	4	85	0.896875
3495	4	90	0.902564
3495	4	95	0.907658
3495	4	100	0.912246
3495	4	105	0.9164
3495	4	110	0.920178
3495	4	115	0.923629
3495	4	120	0.926794
3495	4	125	0.929708
3495	4	130	0.932398
3495	4	135	0.93489
3495	4	140	0.937205
3495	4	145	0.939361
3495	4	150	0.941373
3495	4	155	0.943257
3495	4	160	0.945023
3495	4	165	0.946682
3495	4	170	0.948245
3495	4	175	0.948546
3495	4	180	0.948546
3499	3	1	1
3499	3	2	0.981481
3499	3	3	0.975309
3499	3	4	0.971065
3499	3	5	0.969444
3499	3	6	0.968364
3499	3	7	0.967593
3499	3	8	0.967014
3499	3	9	0.970679
3499	3	10	0.969444
3499	3	11	0.972222
3499	3	12	0.971451
3499	3	13	0.973647
3499	3	14	0.972553
3499	3	15	0.974383
3499	3	20	0.963889
3499	3	25	0.969444
3499	3	30	0.962191
3499	3	35	0.955952
3499	3	40	0.960532
3499	3	45	0.960802
3499	3	50	0.964722
3499	3	55	0.965909
3499	3	60	0.966898
3499	3	65	0.969444
3499	3	70	0.970569
3499	3	75	0.971543
3499	3	80	0.973322
3499	3	85	0.974891
3499	3	90	0.973817
3499	3	95	0.975195
3499	3	100	0.976065
3499	3	105	0.976146
3499	3	110	0.976221
3499	3	115	0.975282
3499	3	120	0.975077
3499	3	125	0.974296
3499	3	130	0.973575
3499	3	135	0.973182
3499	3	140	0.972817
3499	3	145	0.972478
3499	3	150	0.971914
3499	3	155	0.972342
3499	3	160	0.97228
3499	3	165	0.972447
3499	3	170	0.972386
3499	3	175	0.973175
3499	3	180	0.972685
3499	4	1	1
3499	4	2	1
3499	4	3	1
3499	4	4	0.990741
3499	4	5	0.992593
3499	4	6	0.993827
3499	4	7	0.994709
3499	4	8	0.986111
3499	4	9	0.983539
3499	4	10	0.981481
3499	4	11	0.969697
3499	4	12	0.969136
3499	4	13	0.968661
3499	4	14	0.967923
3499	4	15	0.965123
3499	4	20	0.949769
3499	4	25	0.949074
3499	4	30	0.945216
3499	4	35	0.947751
3499	4	40	0.952431
3499	4	45	0.953601
3499	4	50	0.953796
3499	4	55	0.957997
3499	4	60	0.961497
3499	4	65	0.964459
3499	4	70	0.966997
3499	4	75	0.967716
3499	4	80	0.969734
3499	4	85	0.968791
3499	4	90	0.968879
3499	4	95	0.968567
3499	4	100	0.968657
3499	4	105	0.968739
3499	4	110	0.96915
3499	4	115	0.969203
3499	4	120	0.969252
3499	4	125	0.969593
3499	4	130	0.970477
3499	4	135	0.971296
3499	4	140	0.972321
3499	4	145	0.971488
3499	4	150	0.971944
3499	4	155	0.972372
3499	4	160	0.972772
3499	4	165	0.97225
3499	4	170	0.972849
3499	4	175	0.973007
3499	4	180	0.973007
3500	3	1	0.888889
3500	3	2	0.826389
3500	3	3	0.843434
3500	3	4	0.853009
3500	3	5	0.858791
3500	3	6	0.862812
3500	3	7	0.865797
3500	3	8	0.868118
3500	3	9	0.849103
3500	3	10	0.855462
3500	3	11	0.841974
3500	3	12	0.847514
3500	3	13	0.839238
3500	3	14	0.845171
3500	3	15	0.836807
3500	3	20	0.825769
3500	3	25	0.843011
3500	3	30	0.853625
3500	3	35	0.862491
3500	3	40	0.871057
3500	3	45	0.878861
3500	3	50	0.881855
3500	3	55	0.887356
3500	3	60	0.890301
3500	3	65	0.893594
3500	3	70	0.895768
3500	3	75	0.899037
3500	3	80	0.901501
3500	3	85	0.904118
3500	3	90	0.907591
3500	3	95	0.908332
3500	3	100	0.909522
3500	3	105	0.911572
3500	3	110	0.913447
3500	3	115	0.916041
3500	3	120	0.918009
3500	3	125	0.918623
3500	3	130	0.920159
3500	3	135	0.922144
3500	3	140	0.924169
3500	3	145	0.926575
3500	3	150	0.92849
3500	3	155	0.930768
3500	3	160	0.926476
3500	3	165	0.928685
3500	3	170	0.930764
3500	3	175	0.932726
3500	3	180	0.93458
3500	4	1	0.888889
3500	4	2	0.820988
3500	4	3	0.798354
3500	4	4	0.747621
3500	4	5	0.741073
3500	4	6	0.733796
3500	4	7	0.733422
3500	4	8	0.683025
3500	4	9	0.706019
3500	4	10	0.724401
3500	4	11	0.740975
3500	4	12	0.753411
3500	4	13	0.763925
3500	4	14	0.775195
3500	4	15	0.782888
3500	4	20	0.812806
3500	4	25	0.83392
3500	4	30	0.847204
3500	4	35	0.855669
3500	4	40	0.859994
3500	4	45	0.868987
3500	4	50	0.876419
3500	4	55	0.881802
3500	4	60	0.886836
3500	4	65	0.891186
3500	4	70	0.892086
3500	4	75	0.894949
3500	4	80	0.896548
3500	4	85	0.902446
3500	4	90	0.906866
3500	4	95	0.910573
3500	4	100	0.914174
3500	4	105	0.90769
3500	4	110	0.911808
3500	4	115	0.915134
3500	4	120	0.917768
3500	4	125	0.919793
3500	4	130	0.922832
3500	4	135	0.925649
3500	4	140	0.928268
3500	4	145	0.930708
3500	4	150	0.932988
3500	4	155	0.93495
3500	4	160	0.936791
3500	4	165	0.938683
3500	4	170	0.940465
3500	4	175	0.94081
3500	4	180	0.94081
3501	3	1	0.875
3501	3	2	0.923611
3501	3	3	0.939815
3501	3	4	0.947049
3501	3	5	0.952083
3501	3	6	0.95544
3501	3	7	0.957837
3501	3	8	0.959635
3501	3	9	0.954861
3501	3	10	0.95625
3501	3	11	0.952652
3501	3	12	0.954282
3501	3	13	0.951389
3501	3	14	0.952629
3501	3	15	0.950231
3501	3	20	0.95
3501	3	25	0.947083
3501	3	30	0.946644
3501	3	35	0.945536
3501	3	40	0.946094
3501	3	45	0.948997
3501	3	50	0.948542
3501	3	55	0.949684
3501	3	60	0.949248
3501	3	65	0.948878
3501	3	70	0.948958
3501	3	75	0.949398
3501	3	80	0.947266
3501	3	85	0.945792
3501	3	90	0.945718
3501	3	95	0.945651
3501	3	100	0.946146
3501	3	105	0.947652
3501	3	110	0.949021
3501	3	115	0.948188
3501	3	120	0.949884
3501	3	125	0.951
3501	3	130	0.95203
3501	3	135	0.952366
3501	3	140	0.953472
3501	3	145	0.95067
3501	3	150	0.952315
3501	3	155	0.952778
3501	3	160	0.95217
3501	3	165	0.952104
3501	3	170	0.952533
3501	3	175	0.953889
3501	3	180	0.95517
3501	4	1	0.875
3501	4	2	0.895833
3501	4	3	0.902778
3501	4	4	0.920139
3501	4	5	0.919444
3501	4	6	0.918981
3501	4	7	0.918651
3501	4	8	0.921875
3501	4	9	0.927469
3501	4	10	0.931944
3501	4	11	0.92803
3501	4	12	0.931713
3501	4	13	0.934829
3501	4	14	0.937252
3501	4	15	0.937731
3501	4	20	0.935243
3501	4	25	0.940139
3501	4	30	0.940856
3501	4	35	0.941369
3501	4	40	0.941059
3501	4	45	0.944522
3501	4	50	0.943264
3501	4	55	0.943371
3501	4	60	0.943461
3501	4	65	0.943536
3501	4	70	0.943601
3501	4	75	0.942546
3501	4	80	0.942318
3501	4	85	0.93942
3501	4	90	0.94186
3501	4	95	0.942873
[truncated: 18,737 more rows]

## Sheet: IC#1 CS#2 SS#7
Case Id	Prototype Id	SetSize	Score
3471	1	1	1
3471	1	2	0.875
3471	1	3	0.888889
3471	1	4	0.854167
3471	1	5	0.816667
3471	1	6	0.805556
3471	1	7	0.821429
3471	1	8	0.833333
3471	1	9	0.824074
3471	1	10	0.832143
3471	1	11	0.839827
3471	1	12	0.84623
3471	1	13	0.851648
3471	1	14	0.856293
3471	1	15	0.860317
3471	1	20	0.873214
3471	1	25	0.881905
3471	1	30	0.887302
3471	1	35	0.891156
3471	1	40	0.890179
3471	1	45	0.893122
3471	1	50	0.895476
3471	1	55	0.897403
3471	1	60	0.899008
3471	1	65	0.903215
3471	1	70	0.903779
3471	1	75	0.910194
3471	1	80	0.915807
3471	1	85	0.918799
3471	1	90	0.92331
3471	1	95	0.925787
3471	1	100	0.929497
3471	1	105	0.932855
3471	1	110	0.929846
3471	1	115	0.92259
3471	1	120	0.915939
3471	1	125	0.91219
3471	1	130	0.913289
3471	1	135	0.913208
3471	1	140	0.916308
3471	1	145	0.916128
3471	1	150	0.917937
3471	1	155	0.920584
3471	1	160	0.923065
3471	1	165	0.925397
3471	1	170	0.927591
3471	1	175	0.92966
3471	1	180	0.931614
3471	2	1	0.916667
3471	2	2	0.833333
3471	2	3	0.861111
3471	2	4	0.833333
3471	2	5	0.85
3471	2	6	0.861111
3471	2	7	0.869048
3471	2	8	0.875
3471	2	9	0.861111
3471	2	10	0.841667
3471	2	11	0.833333
3471	2	12	0.840278
3471	2	13	0.846154
3471	2	14	0.85119
3471	2	15	0.855556
3471	2	20	0.875
3471	2	25	0.882857
3471	2	30	0.882143
3471	2	35	0.887075
3471	2	40	0.890774
3471	2	45	0.89077
3471	2	50	0.892804
3471	2	55	0.899856
3471	2	60	0.902028
3471	2	65	0.897029
3471	2	70	0.904384
3471	2	75	0.894956
3471	2	80	0.897817
3471	2	85	0.902085
3471	2	90	0.907525
3471	2	95	0.912392
3471	2	100	0.916772
3471	2	105	0.920736
3471	2	110	0.924339
3471	2	115	0.927628
3471	2	120	0.930644
3471	2	125	0.933418
3471	2	130	0.935979
3471	2	135	0.936949
3471	2	140	0.936949
3471	2	145	0.936949
3471	2	150	0.936949
3471	2	155	0.936949
3471	2	160	0.936949
3471	2	165	0.936949
3471	2	170	0.936949
3471	2	175	0.936949
3471	2	180	0.936949
3473	3	1	0.833333
3473	3	2	0.861111
3473	3	3	0.87037
3473	3	4	0.871528
3473	3	5	0.875
3473	3	6	0.877315
3473	3	7	0.878968
3473	3	8	0.880208
3473	3	9	0.877058
3473	3	10	0.881019
3473	3	11	0.881734
3473	3	12	0.876157
3473	3	13	0.877137
3473	3	14	0.87996
3473	3	15	0.880556
3473	3	20	0.883565
3473	3	25	0.886296
3473	3	30	0.892901
3473	3	35	0.897619
3473	3	40	0.897454
3473	3	45	0.900617
3473	3	50	0.901667
3473	3	55	0.901852
3473	3	60	0.902623
3473	3	65	0.904416
3473	3	70	0.905423
3473	3	75	0.906296
3473	3	80	0.907928
3473	3	85	0.908987
3473	3	90	0.911574
3473	3	95	0.914279
3473	3	100	0.916713
3473	3	105	0.918915
3473	3	110	0.920918
3473	3	115	0.92339
3473	3	120	0.925039
3473	3	125	0.926852
3473	3	130	0.928526
3473	3	135	0.929527
3473	3	140	0.929663
3473	3	145	0.931833
3473	3	150	0.933364
3473	3	155	0.935514
3473	3	160	0.937529
3473	3	165	0.939422
3473	3	170	0.941204
3473	3	175	0.942884
3473	3	180	0.94447
3473	4	1	0.833333
3473	4	2	0.842593
3473	4	3	0.858025
3473	4	4	0.865741
3473	4	5	0.87037
3473	4	6	0.873457
3473	4	7	0.875661
3473	4	8	0.881944
3473	4	9	0.882716
3473	4	10	0.883333
3473	4	11	0.887205
3473	4	12	0.887346
3473	4	13	0.887464
3473	4	14	0.88955
3473	4	15	0.891975
3473	4	20	0.900463
3473	4	25	0.89537
3473	4	30	0.900463
3473	4	35	0.901984
3473	4	40	0.904051
3473	4	45	0.906481
3473	4	50	0.910556
3473	4	55	0.906566
3473	4	60	0.908179
3473	4	65	0.908974
3473	4	70	0.911772
3473	4	75	0.915679
3473	4	80	0.918634
3473	4	85	0.92342
3473	4	90	0.92644
3473	4	95	0.928752
3473	4	100	0.931204
3473	4	105	0.933422
3473	4	110	0.936448
3473	4	115	0.937923
3473	4	120	0.937423
3473	4	125	0.939037
3473	4	130	0.941382
3473	4	135	0.943553
3473	4	140	0.945569
3473	4	145	0.947446
3473	4	150	0.949198
3473	4	155	0.950836
3473	4	160	0.952373
3473	4	165	0.953816
3473	4	170	0.955174
3473	4	175	0.955436
3473	4	180	0.955436
3475	1	1	0.85
3475	1	2	0.85
3475	1	3	0.883333
3475	1	4	0.875
3475	1	5	0.87
3475	1	6	0.858333
3475	1	7	0.871429
3475	1	8	0.88125
3475	1	9	0.877778
3475	1	10	0.884286
3475	1	11	0.89026
3475	1	12	0.895238
3475	1	13	0.899451
3475	1	14	0.903061
3475	1	15	0.90619
3475	1	20	0.916429
3475	1	25	0.923143
3475	1	30	0.927381
3475	1	35	0.930408
3475	1	40	0.930357
3475	1	45	0.93254
3475	1	50	0.934286
3475	1	55	0.935714
3475	1	60	0.936905
3475	1	65	0.935433
3475	1	70	0.938141
3475	1	75	0.939894
3475	1	80	0.941429
3475	1	85	0.942194
3475	1	90	0.94343
3475	1	95	0.944069
3475	1	100	0.946421
3475	1	105	0.948972
3475	1	110	0.950079
3475	1	115	0.95109
3475	1	120	0.951647
3475	1	125	0.952514
3475	1	130	0.952973
3475	1	135	0.953398
3475	1	140	0.955062
3475	1	145	0.955692
3475	1	150	0.955651
3475	1	155	0.956508
3475	1	160	0.956756
3475	1	165	0.957797
3475	1	170	0.958777
3475	1	175	0.959955
3475	1	180	0.961067
3475	2	1	0.95
3475	2	2	0.9
3475	2	3	0.916667
3475	2	4	0.9
3475	2	5	0.91
3475	2	6	0.916667
3475	2	7	0.921429
3475	2	8	0.925
3475	2	9	0.911111
3475	2	10	0.905
3475	2	11	0.9
3475	2	12	0.904167
3475	2	13	0.907692
3475	2	14	0.910714
3475	2	15	0.913333
3475	2	20	0.9175
3475	2	25	0.923714
3475	2	30	0.924286
3475	2	35	0.927959
3475	2	40	0.930714
3475	2	45	0.933104
3475	2	50	0.931794
3475	2	55	0.934661
3475	2	60	0.937791
3475	2	65	0.939841
3475	2	70	0.940964
3475	2	75	0.942529
3475	2	80	0.94501
3475	2	85	0.94563
3475	2	90	0.948157
3475	2	95	0.950886
3475	2	100	0.953341
3475	2	105	0.955563
3475	2	110	0.957583
3475	2	115	0.959427
3475	2	120	0.961118
3475	2	125	0.962673
3475	2	130	0.964109
3475	2	135	0.964652
3475	2	140	0.964652
3475	2	145	0.964652
3475	2	150	0.964652
3475	2	155	0.964652
3475	2	160	0.964652
3475	2	165	0.964652
3475	2	170	0.964652
3475	2	175	0.964652
3475	2	180	0.964652
3476	3	1	1
3476	3	2	0.902778
3476	3	3	0.853704
3476	3	4	0.849206
3476	3	5	0.840476
3476	3	6	0.834656
3476	3	7	0.830499
3476	3	8	0.827381
3476	3	9	0.826808
3476	3	10	0.833413
3476	3	11	0.836436
3476	3	12	0.838029
3476	3	13	0.840232
3476	3	14	0.843991
3476	3	15	0.845503
3476	3	20	0.852937
3476	3	25	0.878063
3476	3	30	0.87672
3476	3	35	0.87322
3476	3	40	0.886706
3476	3	45	0.888801
3476	3	50	0.899921
3476	3	55	0.903867
3476	3	60	0.905675
3476	3	65	0.91293
3476	3	70	0.915181
3476	3	75	0.918317
3476	3	80	0.922798
3476	3	85	0.927339
3476	3	90	0.924462
3476	3	95	0.926099
3476	3	100	0.925349
3476	3	105	0.923825
3476	3	110	0.924055
3476	3	115	0.925424
3476	3	120	0.923717
3476	3	125	0.923924
3476	3	130	0.924115
3476	3	135	0.924292
3476	3	140	0.924456
3476	3	145	0.926448
3476	3	150	0.927122
3476	3	155	0.929473
3476	3	160	0.931677
3476	3	165	0.933747
3476	3	170	0.935696
3476	3	175	0.937533
3476	3	180	0.939268
3476	4	1	1
3476	4	2	0.911111
3476	4	3	0.896296
3476	4	4	0.873611
3476	4	5	0.872222
3476	4	6	0.871296
3476	4	7	0.870635
3476	4	8	0.869444
3476	4	9	0.85679
3476	4	10	0.851667
3476	4	11	0.852525
3476	4	12	0.848611
3476	4	13	0.845299
3476	4	14	0.848696
3476	4	15	0.849524
3476	4	20	0.852421
3476	4	25	0.851143
3476	4	30	0.852804
3476	4	35	0.8578
3476	4	40	0.866409
3476	4	45	0.870758
3476	4	50	0.878905
3476	4	55	0.889913
3476	4	60	0.899087
3476	4	65	0.90685
3476	4	70	0.911599
3476	4	75	0.915122
3476	4	80	0.917649
3476	4	85	0.922493
3476	4	90	0.918898
3476	4	95	0.914745
3476	4	100	0.915452
3476	4	105	0.916939
3476	4	110	0.920714
3476	4	115	0.922616
3476	4	120	0.922877
3476	4	125	0.923829
3476	4	130	0.926758
3476	4	135	0.929471
3476	4	140	0.93199
3476	4	145	0.934335
3476	4	150	0.936524
3476	4	155	0.938571
3476	4	160	0.940491
3476	4	165	0.942294
3476	4	170	0.943992
3476	4	175	0.944319
3476	4	180	0.944319
3477	3	1	0.8
3477	3	2	0.825
3477	3	3	0.833333
3477	3	4	0.846429
3477	3	5	0.847143
3477	3	6	0.839286
3477	3	7	0.840816
3477	3	8	0.841964
3477	3	9	0.839771
3477	3	10	0.850079
3477	3	11	0.851587
3477	3	12	0.855622
3477	3	13	0.856471
3477	3	14	0.862642
3477	3	15	0.86291
3477	3	20	0.881825
3477	3	25	0.880508
3477	3	30	0.89209
3477	3	35	0.900363
3477	3	40	0.899345
3477	3	45	0.904974
3477	3	50	0.905587
3477	3	55	0.907403
3477	3	60	0.908915
3477	3	65	0.907717
3477	3	70	0.908435
3477	3	75	0.909651
3477	3	80	0.910228
3477	3	85	0.91028
3477	3	90	0.913289
3477	3	95	0.915514
3477	3	100	0.91796
3477	3	105	0.92102
3477	3	110	0.923802
3477	3	115	0.926729
3477	3	120	0.929411
3477	3	125	0.932235
3477	3	130	0.934841
3477	3	135	0.937255
3477	3	140	0.939495
3477	3	145	0.941582
3477	3	150	0.943529
3477	3	155	0.945351
3477	3	160	0.947059
3477	3	165	0.948663
3477	3	170	0.950173
3477	3	175	0.951596
3477	3	180	0.952941
3477	4	1	0.8
3477	4	2	0.811111
3477	4	3	0.82963
3477	4	4	0.834722
3477	4	5	0.841111
3477	4	6	0.84537
3477	4	7	0.848413
3477	4	8	0.861111
3477	4	9	0.859877
3477	4	10	0.853889
3477	4	11	0.862626
3477	4	12	0.861574
3477	4	13	0.860684
3477	4	14	0.866553
3477	4	15	0.872116
3477	4	20	0.891587
3477	4	25	0.900698
3477	4	30	0.908915
3477	4	35	0.912245
3477	4	40	0.912937
3477	4	45	0.917055
3477	4	50	0.917905
3477	4	55	0.917287
3477	4	60	0.91381
3477	4	65	0.912918
3477	4	70	0.914694
3477	4	75	0.918011
3477	4	80	0.920357
3477	4	85	0.925042
3477	4	90	0.929206
3477	4	95	0.932932
3477	4	100	0.936286
3477	4	105	0.93932
3477	4	110	0.942078
3477	4	115	0.944596
3477	4	120	0.946905
3477	4	125	0.949029
3477	4	130	0.950989
3477	4	135	0.952475
3477	4	140	0.952902
3477	4	145	0.953914
3477	4	150	0.953672
3477	4	155	0.95488
3477	4	160	0.95629
3477	4	165	0.957614
3477	4	170	0.958861
3477	4	175	0.959101
3477	4	180	0.959101
3480	3	1	1
3480	3	2	1
3480	3	3	1
3480	3	4	1
3480	3	5	1
3480	3	6	1
3480	3	7	1
3480	3	8	1
3480	3	9	1
3480	3	10	1
3480	3	11	1
3480	3	12	1
3480	3	13	1
3480	3	14	1
3480	3	15	1
3480	3	20	1
3480	3	25	1
3480	3	30	1
3480	3	35	1
3480	3	40	1
3480	3	45	1
3480	3	50	1
3480	3	55	1
3480	3	60	1
3480	3	65	1
3480	3	70	1
3480	3	75	1
3480	3	80	1
3480	3	85	1
3480	3	90	1
3480	3	95	1
3480	3	100	1
3480	3	105	1
3480	3	110	1
3480	3	115	1
3480	3	120	1
3480	3	125	1
3480	3	130	1
3480	3	135	1
3480	3	140	1
3480	3	145	1
3480	3	150	1
3480	3	155	1
3480	3	160	1
3480	3	165	1
3480	3	170	0.994771
3480	3	175	0.994921
3480	3	180	0.991358
3480	4	1	1
3480	4	2	1
3480	4	3	1
3480	4	4	1
3480	4	5	1
3480	4	6	1
3480	4	7	1
3480	4	8	1
3480	4	9	1
3480	4	10	1
3480	4	11	1
3480	4	12	1
3480	4	13	1
3480	4	14	1
3480	4	15	1
3480	4	20	1
3480	4	25	1
3480	4	30	1
3480	4	35	1
3480	4	40	1
3480	4	45	1
3480	4	50	1
3480	4	55	1
3480	4	60	1
3480	4	65	1
3480	4	70	1
3480	4	75	1
3480	4	80	1
3480	4	85	1
3480	4	90	1
3480	4	95	1
3480	4	100	1
3480	4	105	1
3480	4	110	1
3480	4	115	1
3480	4	120	1
3480	4	125	1
3480	4	130	1
3480	4	135	1
3480	4	140	1
3480	4	145	1
3480	4	150	1
3480	4	155	1
3480	4	160	1
3480	4	165	0.991919
3480	4	170	0.99085
3480	4	175	0.990903
3480	4	180	0.990903
3483	1	1	0.8125
3483	1	2	0.8125
3483	1	3	0.854167
3483	1	4	0.828125
3483	1	5	0.825
3483	1	6	0.822917
3483	1	7	0.839286
3483	1	8	0.851562
3483	1	9	0.847222
3483	1	10	0.855357
3483	1	11	0.862825
3483	1	12	0.869048
3483	1	13	0.874313
3483	1	14	0.878827
3483	1	15	0.882738
3483	1	20	0.895536
3483	1	25	0.903929
3483	1	30	0.909226
3483	1	35	0.91301
3483	1	40	0.912946
3483	1	45	0.915675
3483	1	50	0.917857
3483	1	55	0.919643
3483	1	60	0.921131
3483	1	65	0.922711
3483	1	70	0.924263
3483	1	75	0.925608
3483	1	80	0.926699
3483	1	85	0.927661
3483	1	90	0.927976
3483	1	95	0.928843
3483	1	100	0.925734
3483	1	105	0.925501
3483	1	110	0.925352
3483	1	115	0.9228
3483	1	120	0.922313
3483	1	125	0.921865
3483	1	130	0.923161
3483	1	135	0.924361
3483	1	140	0.925078
3483	1	145	0.925746
3483	1	150	0.927851
3483	1	155	0.930178
3483	1	160	0.93236
3483	1	165	0.93441
3483	1	170	0.936339
3483	1	175	0.938158
3483	1	180	0.939875
3483	2	1	0.9375
3483	2	2	0.875
3483	2	3	0.895833
3483	2	4	0.859375
3483	2	5	0.875
3483	2	6	0.885417
3483	2	7	0.892857
3483	2	8	0.898438
3483	2	9	0.888889
3483	2	10	0.88125
3483	2	11	0.875
3483	2	12	0.880208
3483	2	13	0.884615
3483	2	14	0.888393
3483	2	15	0.891667
3483	2	20	0.896875
3483	2	25	0.904643
3483	2	30	0.905357
3483	2	35	0.909949
3483	2	40	0.913393
3483	2	45	0.91638
3483	2	50	0.919187
3483	2	55	0.921483
3483	2	60	0.919692
3483	2	65	0.918178
3483	2	70	0.920054
3483	2	75	0.920198
3483	2	80	0.922408
3483	2	85	0.926319
3483	2	90	0.929178
3483	2	95	0.93232
3483	2	100	0.934593
3483	2	105	0.93665
3483	2	110	0.939529
3483	2	115	0.942158
3483	2	120	0.944568
3483	2	125	0.946786
3483	2	130	0.948832
3483	2	135	0.949608
3483	2	140	0.949608
3483	2	145	0.949608
3483	2	150	0.949608
3483	2	155	0.949608
3483	2	160	0.949608
3483	2	165	0.949608
3483	2	170	0.949608
3483	2	175	0.949608
3483	2	180	0.949608
3484	3	1	0.75
3484	3	2	0.847222
3484	3	3	0.87963
3484	3	4	0.894097
3484	3	5	0.904167
3484	3	6	0.91088
3484	3	7	0.915675
3484	3	8	0.919271
3484	3	9	0.928241
3484	3	10	0.929167
3484	3	11	0.935606
3484	3	12	0.936343
3484	3	13	0.941239
3484	3	14	0.940972
3484	3	15	0.944907
3484	3	20	0.933333
3484	3	25	0.920833
3484	3	30	0.915509
3484	3	35	0.910119
3484	3	40	0.903299
3484	3	45	0.90787
3484	3	50	0.902639
3484	3	55	0.902399
3484	3	60	0.905903
3484	3	65	0.904594
3484	3	70	0.905853
3484	3	75	0.905463
3484	3	80	0.905816
3484	3	85	0.90482
3484	3	90	0.907639
3484	3	95	0.9125
3484	3	100	0.916875
3484	3	105	0.920833
3484	3	110	0.924432
3484	3	115	0.927717
3484	3	120	0.930729
3484	3	125	0.9335
3484	3	130	0.936058
3484	3	135	0.938426
3484	3	140	0.940625
3484	3	145	0.942672
3484	3	150	0.944213
3484	3	155	0.946013
3484	3	160	0.9477
3484	3	165	0.949285
3484	3	170	0.950776
3484	3	175	0.952183
3484	3	180	0.953511
3484	4	1	0.75
3484	4	2	0.875
3484	4	3	0.916667
3484	4	4	0.923611
3484	4	5	0.938889
3484	4	6	0.949074
3484	4	7	0.956349
3484	4	8	0.947917
3484	4	9	0.947531
3484	4	10	0.947222
3484	4	11	0.931818
3484	4	12	0.93287
3484	4	13	0.933761
3484	4	14	0.934028
3484	4	15	0.931019
3484	4	20	0.912153
3484	4	25	0.913611
3484	4	30	0.909491
3484	4	35	0.914484
3484	4	40	0.918229
3484	4	45	0.921142
3484	4	50	0.924583
3484	4	55	0.912247
3484	4	60	0.910301
3484	4	65	0.907799
3484	4	70	0.91121
3484	4	75	0.91713
3484	4	80	0.922309
3484	4	85	0.926225
3484	4	90	0.930324
3484	4	95	0.933991
3484	4	100	0.937292
3484	4	105	0.940278
3484	4	110	0.942992
3484	4	115	0.945471
3484	4	120	0.947743
3484	4	125	0.949833
3484	4	130	0.951763
3484	4	135	0.953549
3484	4	140	0.955208
3484	4	145	0.954071
3484	4	150	0.955231
3484	4	155	0.956676
3484	4	160	0.95803
3484	4	165	0.959301
3484	4	170	0.960498
3484	4	175	0.960729
3484	4	180	0.960729
3485	3	1	0.892857
3485	3	2	0.857143
3485	3	3	0.857143
3485	3	4	0.862245
3485	3	5	0.861224
3485	3	6	0.860544
3485	3	7	0.860058
3485	3	8	0.859694
3485	3	9	0.864701
3485	3	10	0.870068
3485	3	11	0.870336
3485	3	12	0.872213
3485	3	13	0.874717
3485	3	14	0.877834
3485	3	15	0.87963
3485	3	20	0.882426
3485	3	25	0.894739
3485	3	30	0.892045
3485	3	35	0.892161
3485	3	40	0.90068
3485	3	45	0.903779
3485	3	50	0.910227
3485	3	55	0.913337
3485	3	60	0.915401
3485	3	65	0.919466
3485	3	70	0.921364
3485	3	75	0.923432
3485	3	80	0.926183
3485	3	85	0.928658
3485	3	90	0.930858
3485	3	95	0.932826
3485	3	100	0.934598
3485	3	105	0.934991
3485	3	110	0.935348
3485	3	115	0.935916
3485	3	120	0.936735
3485	3	125	0.937995
3485	3	130	0.939159
3485	3	135	0.940237
3485	3	140	0.941237
3485	3	145	0.942169
3485	3	150	0.943462
3485	3	155	0.944876
3485	3	160	0.945805
3485	3	165	0.945716
3485	3	170	0.946752
3485	3	175	0.948273
3485	3	180	0.94971
3485	4	1	0.892857
3485	4	2	0.89881
3485	4	3	0.890212
3485	4	4	0.873016
3485	4	5	0.879365
3485	4	6	0.883598
3485	4	7	0.886621
3485	4	8	0.878472
3485	4	9	0.876102
3485	4	10	0.874206
3485	4	11	0.875902
3485	4	12	0.874339
3485	4	13	0.873016
3485	4	14	0.876255
3485	4	15	0.874981
3485	4	20	0.875879
3485	4	25	0.881315
3485	4	30	0.883239
3485	4	35	0.887901
3485	4	40	0.89358
3485	4	45	0.897468
3485	4	50	0.90288
3485	4	55	0.908823
3485	4	60	0.913776
3485	4	65	0.917966
3485	4	70	0.921558
3485	4	75	0.924671
3485	4	80	0.927395
3485	4	85	0.930079
3485	4	90	0.931494
3485	4	95	0.933095
3485	4	100	0.934218
3485	4	105	0.935234
3485	4	110	0.936157
3485	4	115	0.937829
3485	4	120	0.939361
3485	4	125	0.941025
3485	4	130	0.943293
3485	4	135	0.945393
3485	4	140	0.947344
3485	4	145	0.949159
3485	4	150	0.950854
3485	4	155	0.952439
3485	4	160	0.953926
3485	4	165	0.955322
3485	4	170	0.956636
3485	4	175	0.956704
3485	4	180	0.956704
3486	3	1	1
3486	3	2	0.857639
3486	3	3	0.810185
3486	3	4	0.792907
3486	3	5	0.777381
3486	3	6	0.76703
3486	3	7	0.751701
3486	3	8	0.747148
3486	3	9	0.775243
3486	3	10	0.778075
3486	3	11	0.79825
3486	3	12	0.795966
3486	3	13	0.811661
3486	3	14	0.801516
3486	3	15	0.814749
3486	3	20	0.81374
3486	3	25	0.843135
3486	3	30	0.832705
3486	3	35	0.831803
3486	3	40	0.848487
3486	3	45	0.846032
3486	3	50	0.861429
3486	3	55	0.859127
3486	3	60	0.862186
3486	3	65	0.872787
3486	3	70	0.876913
3486	3	75	0.880489
3486	3	80	0.887959
3486	3	85	0.894549
3486	3	90	0.900408
3486	3	95	0.90565
3486	3	100	0.910367
3486	3	105	0.914635
3486	3	110	0.918516
3486	3	115	0.922058
3486	3	120	0.925306
3486	3	125	0.928294
3486	3	130	0.931052
3486	3	135	0.933605
3486	3	140	0.935976
3486	3	145	0.938184
3486	3	150	0.940245
3486	3	155	0.942172
3486	3	160	0.943979
3486	3	165	0.945677
3486	3	170	0.947275
3486	3	175	0.948781
3486	3	180	0.950204
3486	4	1	1
3486	4	2	1
3486	4	3	1
3486	4	4	0.928819
3486	4	5	0.943056
3486	4	6	0.952546
3486	4	7	0.959325
3486	4	8	0.942708
3486	4	9	0.917438
3486	4	10	0.897222
3486	4	11	0.890783
3486	4	12	0.876157
3486	4	13	0.859509
3486	4	14	0.855513
3486	4	15	0.853571
3486	4	20	0.846776
3486	4	25	0.838651
3486	4	30	0.836607
3486	4	35	0.831973
3486	4	40	0.844296
3486	4	45	0.839683
3486	4	50	0.84877
3486	4	55	0.862518
3486	4	60	0.873975
3486	4	65	0.883669
3486	4	70	0.891978
3486	4	75	0.89918
3486	4	80	0.905481
3486	4	85	0.911041
3486	4	90	0.915366
3486	4	95	0.91982
3486	4	100	0.923274
3486	4	105	0.926927
3486	4	110	0.930249
3486	4	115	0.933282
3486	4	120	0.936062
3486	4	125	0.938175
3486	4	130	0.940553
3486	4	135	0.942754
3486	4	140	0.943211
3486	4	145	0.94517
3486	4	150	0.946997
3486	4	155	0.948707
3486	4	160	0.95031
3486	4	165	0.951816
3486	4	170	0.953233
3486	4	175	0.953506
3486	4	180	0.953506
3487	3	1	1
3487	3	2	0.972222
3487	3	3	0.962963
3487	3	4	0.956597
3487	3	5	0.954167
3487	3	6	0.952546
3487	3	7	0.951389
3487	3	8	0.950521
3487	3	9	0.956019
3487	3	10	0.941667
3487	3	11	0.94697
3487	3	12	0.946759
3487	3	13	0.950855
3487	3	14	0.949901
3487	3	15	0.953241
3487	3	20	0.950694
3487	3	25	0.958056
3487	3	30	0.955787
3487	3	35	0.954167
3487	3	40	0.958507
3487	3	45	0.956944
3487	3	50	0.96125
3487	3	55	0.961742
3487	3	60	0.961227
3487	3	65	0.964209
3487	3	70	0.965179
3487	3	75	0.966019
3487	3	80	0.968142
3487	3	85	0.970016
3487	3	90	0.966127
3487	3	95	0.967909
3487	3	100	0.967292
3487	3	105	0.964616
3487	3	110	0.963194
3487	3	115	0.962862
3487	3	120	0.95978
3487	3	125	0.953833
3487	3	130	0.950481
3487	3	135	0.948611
3487	3	140	0.947272
3487	3	145	0.948324
3487	3	150	0.947824
3487	3	155	0.949507
3487	3	160	0.951085
3487	3	165	0.952567
3487	3	170	0.952655
3487	3	175	0.954008
3487	3	180	0.95436
3487	4	1	1
3487	4	2	1
3487	4	3	1
3487	4	4	0.986111
3487	4	5	0.988889
3487	4	6	0.990741
3487	4	7	0.992063
3487	4	8	0.986111
3487	4	9	0.981481
3487	4	10	0.977778
3487	4	11	0.974747
3487	4	12	0.972222
3487	4	13	0.970085
3487	4	14	0.958829
3487	4	15	0.95787
3487	4	20	0.954514
3487	4	25	0.951944
3487	4	30	0.950694
3487	4	35	0.951389
3487	4	40	0.954687
3487	4	45	0.953549
3487	4	50	0.955972
3487	4	55	0.959975
3487	4	60	0.96331
3487	4	65	0.966132
3487	4	70	0.968552
3487	4	75	0.970648
3487	4	80	0.972483
3487	4	85	0.974101
3487	4	90	0.96875
3487	4	95	0.962792
3487	4	100	0.960764
3487	4	105	0.959458
3487	4	110	0.961301
3487	4	115	0.961051
3487	4	120	0.95897
3487	4	125	0.956611
3487	4	130	0.95828
3487	4	135	0.959825
3487	4	140	0.96126
3487	4	145	0.962596
3487	4	150	0.963843
3487	4	155	0.965009
3487	4	160	0.966102
3487	4	165	0.965109
3487	4	170	0.965809
3487	4	175	0.966009
3487	4	180	0.966009
3488	1	1	0.75
3488	1	2	0.837963
3488	1	3	0.842593
3488	1	4	0.863426
3488	1	5	0.875926
3488	1	6	0.884259
3488	1	7	0.87963
3488	1	8	0.857639
3488	1	9	0.865226
3488	1	10	0.87037
3488	1	11	0.868687
3488	1	12	0.867284
3488	1	13	0.866097
3488	1	14	0.865079
3488	1	15	0.859259
3488	1	20	0.852778
3488	1	25	0.852593
3488	1	30	0.85463
3488	1	35	0.856085
3488	1	40	0.864815
3488	1	45	0.871605
3488	1	50	0.877037
3488	1	55	0.881481
3488	1	60	0.885185
3488	1	65	0.889316
3488	1	70	0.897222
3488	1	75	0.900123
3488	1	80	0.902662
3488	1	85	0.904902
3488	1	90	0.906893
3488	1	95	0.908674
3488	1	100	0.9125
3488	1	105	0.916667
3488	1	110	0.920455
3488	1	115	0.923913
3488	1	120	0.927083
3488	1	125	0.93
3488	1	130	0.932692
3488	1	135	0.935185
3488	1	140	0.9375
3488	1	145	0.939655
3488	1	150	0.941667
3488	1	155	0.942593
3488	1	160	0.944387
3488	1	165	0.944725
3488	1	170	0.945915
3488	1	175	0.945344
3488	1	180	0.944393
3488	2	1	0.851852
3488	2	2	0.888889
3488	2	3	0.876543
3488	2	4	0.888889
3488	2	5	0.881481
3488	2	6	0.876543
3488	2	7	0.873016
3488	2	8	0.851852
3488	2	9	0.860082
3488	2	10	0.866667
3488	2	11	0.872054
3488	2	12	0.87037
3488	2	13	0.863248
3488	2	14	0.857143
3488	2	15	0.85679
3488	2	20	0.850463
3488	2	25	0.853333
3488	2	30	0.864815
3488	2	35	0.873545
3488	2	40	0.880093
3488	2	45	0.888477
3488	2	50	0.896667
3488	2	55	0.904714
3488	2	60	0.912654
3488	2	65	0.917094
3488	2	70	0.917725
3488	2	75	0.92321
3488	2	80	0.928009
3488	2	85	0.932244
3488	2	90	0.935185
3488	2	95	0.935478
3488	2	100	0.934259
3488	2	105	0.935979
3488	2	110	0.936195
3488	2	115	0.938969
3488	2	120	0.941512
3488	2	125	0.943852
3488	2	130	0.946011
3488	2	135	0.946829
3488	2	140	0.946829
3488	2	145	0.946829
3488	2	150	0.946829
3488	2	155	0.946829
3488	2	160	0.946829
3488	2	165	0.946829
3488	2	170	0.946829
3488	2	175	0.946829
3488	2	180	0.946829
3489	3	1	0.8
3489	3	2	0.8
3489	3	3	0.816667
3489	3	4	0.833929
3489	3	5	0.837143
3489	3	6	0.839286
3489	3	7	0.840816
3489	3	8	0.841964
3489	3	9	0.834832
3489	3	10	0.845635
3489	3	11	0.843506
3489	3	12	0.848214
3489	3	13	0.846215
3489	3	14	0.853118
3489	3	15	0.851058
3489	3	20	0.872937
3489	3	25	0.877397
3489	3	30	0.889497
3489	3	35	0.898141
3489	3	40	0.899623
3489	3	45	0.90522
3489	3	50	0.900476
3489	3	55	0.903564
3489	3	60	0.905397
3489	3	65	0.904469
3489	3	70	0.90542
3489	3	75	0.906836
3489	3	80	0.906964
3489	3	85	0.907208
3489	3	90	0.910388
3489	3	95	0.908555
3489	3	100	0.908238
3489	3	105	0.910491
3489	3	110	0.91254
3489	3	115	0.915569
3489	3	120	0.918347
3489	3	125	0.921613
3489	3	130	0.924628
3489	3	135	0.927419
3489	3	140	0.930011
3489	3	145	0.932425
3489	3	150	0.934677
3489	3	155	0.936784
3489	3	160	0.93876
3489	3	165	0.940616
3489	3	170	0.942362
3489	3	175	0.944009
3489	3	180	0.945564
3489	4	1	0.8
3489	4	2	0.788889
3489	4	3	0.8
3489	4	4	0.8
3489	4	5	0.804444
3489	4	6	0.807407
3489	4	7	0.809524
3489	4	8	0.827083
3489	4	9	0.82963
3489	4	10	0.831667
3489	4	11	0.842424
3489	4	12	0.843056
3489	4	13	0.84359
3489	4	14	0.85068
3489	4	15	0.857302
3489	4	20	0.880476
3489	4	25	0.89181
3489	4	30	0.901508
3489	4	35	0.904626
3489	4	40	0.904048
3489	4	45	0.909153
3489	4	50	0.91246
3489	4	55	0.91153
3489	4	60	0.911495
3489	4	65	0.911465
3489	4	70	0.906995
3489	4	75	0.905492
3489	4	80	0.904177
3489	4	85	0.909813
3489	4	90	0.914824
3489	4	95	0.919307
3489	4	100	0.923341
3489	4	105	0.926992
3489	4	110	0.93031
3489	4	115	0.93334
3489	4	120	0.936118
3489	4	125	0.938673
3489	4	130	0.941032
3489	4	135	0.943216
3489	4	140	0.945244
3489	4	145	0.947132
3489	4	150	0.948894
3489	4	155	0.950543
3489	4	160	0.952088
3489	4	165	0.95354
3489	4	170	0.954907
3489	4	175	0.95517
3489	4	180	0.95517
3490	1	1	0.625
3490	1	2	0.756944
3490	1	3	0.763889
3490	1	4	0.795139
3490	1	5	0.813889
3490	1	6	0.826389
3490	1	7	0.819444
3490	1	8	0.800347
3490	1	9	0.810185
3490	1	10	0.816667
3490	1	11	0.813131
3490	1	12	0.810185
3490	1	13	0.807692
3490	1	14	0.805556
3490	1	15	0.788889
3490	1	20	0.779167
3490	1	25	0.778889
3490	1	30	0.781944
3490	1	35	0.784127
3490	1	40	0.797222
3490	1	45	0.807407
3490	1	50	0.815556
3490	1	55	0.822222
3490	1	60	0.827778
3490	1	65	0.833974
3490	1	70	0.845833
3490	1	75	0.850185
3490	1	80	0.853993
3490	1	85	0.857353
3490	1	90	0.86034
3490	1	95	0.863012
3490	1	100	0.86875
3490	1	105	0.875
3490	1	110	0.880682
3490	1	115	0.88587
3490	1	120	0.890625
3490	1	125	0.895
3490	1	130	0.899038
3490	1	135	0.902778
3490	1	140	0.90625
3490	1	145	0.909483
3490	1	150	0.9125
3490	1	155	0.915323
3490	1	160	0.917969
3490	1	165	0.920455
3490	1	170	0.922794
3490	1	175	0.925
3490	1	180	0.927083
3490	2	1	0.777778
3490	2	2	0.833333
3490	2	3	0.814815
3490	2	4	0.833333
3490	2	5	0.822222
3490	2	6	0.814815
3490	2	7	0.809524
3490	2	8	0.791667
3490	2	9	0.802469
3490	2	10	0.811111
3490	2	11	0.818182
3490	2	12	0.814815
3490	2	13	0.794872
3490	2	14	0.785714
3490	2	15	0.785185
3490	2	20	0.775694
3490	2	25	0.78
3490	2	30	0.797222
3490	2	35	0.810317
3490	2	40	0.820139
3490	2	45	0.832716
3490	2	50	0.845
3490	2	55	0.857071
3490	2	60	0.868981
3490	2	65	0.875641
3490	2	70	0.876587
3490	2	75	0.884815
3490	2	80	0.892014
3490	2	85	0.898366
3490	2	90	0.904012
3490	2	95	0.909064
3490	2	100	0.913611
3490	2	105	0.917725
3490	2	110	0.921465
3490	2	115	0.924879
3490	2	120	0.928009
3490	2	125	0.930889
3490	2	130	0.933547
3490	2	135	0.934554
3490	2	140	0.934554
3490	2	145	0.934554
3490	2	150	0.934554
3490	2	155	0.934554
3490	2	160	0.934554
3490	2	165	0.934554
3490	2	170	0.934554
3490	2	175	0.934554
3490	2	180	0.934554
3491	1	1	0.8125
3491	1	2	0.90625
3491	1	3	0.9375
3491	1	4	0.953125
3491	1	5	0.9625
3491	1	6	0.96875
3491	1	7	0.973214
3491	1	8	0.976562
3491	1	9	0.979167
3491	1	10	0.98125
3491	1	11	0.982955
3491	1	12	0.984375
3491	1	13	0.985577
3491	1	14	0.986607
3491	1	15	0.9875
3491	1	20	0.990625
3491	1	25	0.9925
3491	1	30	0.99375
3491	1	35	0.994643
3491	1	40	0.995313
3491	1	45	0.995833
3491	1	50	0.99625
3491	1	55	0.996591
3491	1	60	0.996875
3491	1	65	0.99359
3491	1	70	0.994048
3491	1	75	0.991481
3491	1	80	0.989236
3491	1	85	0.987255
3491	1	90	0.985494
3491	1	95	0.983918
3491	1	100	0.984167
3491	1	105	0.984921
3491	1	110	0.985606
3491	1	115	0.986232
3491	1	120	0.986806
3491	1	125	0.987333
3491	1	130	0.987393
3491	1	135	0.987449
3491	1	140	0.987897
3491	1	145	0.988314
3491	1	150	0.987546
3491	1	155	0.987231
3491	1	160	0.985547
3491	1	165	0.985648
3491	1	170	0.985743
3491	1	175	0.986151
3491	1	180	0.986535
3491	2	1	1
3491	2	2	1
3491	2	3	1
3491	2	4	1
3491	2	5	1
3491	2	6	1
3491	2	7	1
3491	2	8	1
3491	2	9	1
3491	2	10	1
3491	2	11	1
3491	2	12	1
3491	2	13	1
3491	2	14	1
3491	2	15	1
3491	2	20	0.990625
3491	2	25	0.9925
3491	2	30	0.99375
3491	2	35	0.994643
3491	2	40	0.995313
3491	2	45	0.995833
3491	2	50	0.992917
3491	2	55	0.990404
3491	2	60	0.989236
3491	2	65	0.9875
3491	2	70	0.984425
3491	2	75	0.985463
3491	2	80	0.985677
3491	2	85	0.983905
3491	2	90	0.983565
3491	2	95	0.98443
3491	2	100	0.985208
3491	2	105	0.985913
3491	2	110	0.986553
3491	2	115	0.987138
3491	2	120	0.987674
3491	2	125	0.988167
3491	2	130	0.988622
3491	2	135	0.988373
3491	2	140	0.988373
3491	2	145	0.988373
3491	2	150	0.988373
3491	2	155	0.988373
3491	2	160	0.988373
3491	2	165	0.988373
3491	2	170	0.988373
3491	2	175	0.988373
3491	2	180	0.988373
3492	1	1	1
3492	1	2	0.962963
3492	1	3	0.950617
3492	1	4	0.944444
3492	1	5	0.940741
3492	1	6	0.938272
3492	1	7	0.936508
3492	1	8	0.935185
3492	1	9	0.934156
3492	1	10	0.915741
3492	1	11	0.916667
3492	1	12	0.917438
3492	1	13	0.918091
3492	1	14	0.918651
3492	1	15	0.919136
3492	1	20	0.915741
3492	1	25	0.917778
3492	1	30	0.918827
3492	1	35	0.919577
3492	1	40	0.92037
3492	1	45	0.917695
3492	1	50	0.917037
3492	1	55	0.917845
3492	1	60	0.918519
3492	1	65	0.922507
3492	1	70	0.924868
3492	1	75	0.929877
3492	1	80	0.934259
3492	1	85	0.937146
3492	1	90	0.940638
3492	1	95	0.942982
3492	1	100	0.945833
3492	1	105	0.948413
3492	1	110	0.948064
3492	1	115	0.946457
3492	1	120	0.944367
3492	1	125	0.943037
3492	1	130	0.944088
3492	1	135	0.944513
3492	1	140	0.946495
3492	1	145	0.946807
3492	1	150	0.948086
3492	1	155	0.949761
3492	1	160	0.951331
3492	1	165	0.952806
3492	1	170	0.954194
3492	1	175	0.955503
3492	1	180	0.956739
3492	2	1	0.925926
3492	2	2	0.925926
3492	2	3	0.925926
3492	2	4	0.925926
3492	2	5	0.925926
3492	2	6	0.925926
3492	2	7	0.925926
3492	2	8	0.925926
3492	2	9	0.925926
3492	2	10	0.925926
3492	2	11	0.925926
3492	2	12	0.925926
3492	2	13	0.925926
3492	2	14	0.925926
3492	2	15	0.925926
3492	2	20	0.92963
3492	2	25	0.921852
3492	2	30	0.919136
3492	2	35	0.920106
3492	2	40	0.918981
3492	2	45	0.919753
3492	2	50	0.923333
3492	2	55	0.928956
3492	2	60	0.932407
3492	2	65	0.933048
3492	2	70	0.937831
3492	2	75	0.935062
3492	2	80	0.937269
3492	2	85	0.940087
3492	2	90	0.943416
3492	2	95	0.946394
3492	2	100	0.949074
3492	2	105	0.951499
3492	2	110	0.953704
3492	2	115	0.955717
3492	2	120	0.957562
3492	2	125	0.958667
3492	2	130	0.958547
3492	2	135	0.959175
3492	2	140	0.959175
3492	2	145	0.959175
3492	2	150	0.959175
3492	2	155	0.959175
3492	2	160	0.959175
3492	2	165	0.959175
3492	2	170	0.959175
3492	2	175	0.959175
3492	2	180	0.959175
3494	3	1	0.9
3494	3	2	0.95
3494	3	3	0.966667
3494	3	4	0.975
3494	3	5	0.98
3494	3	6	0.983333
3494	3	7	0.985714
3494	3	8	0.9875
3494	3	9	0.988889
3494	3	10	0.99
3494	3	11	0.990909
3494	3	12	0.991667
3494	3	13	0.992308
3494	3	14	0.992857
3494	3	15	0.993333
3494	3	20	0.995
3494	3	25	0.976889
3494	3	30	0.980741
3494	3	35	0.983492
3494	3	40	0.973333
3494	3	45	0.976296
3494	3	50	0.969778
3494	3	55	0.968485
3494	3	60	0.968889
3494	3	65	0.963077
3494	3	70	0.96254
3494	3	75	0.961481
3494	3	80	0.959444
3494	3	85	0.955033
3494	3	90	0.953086
3494	3	95	0.955556
3494	3	100	0.957778
3494	3	105	0.959788
3494	3	110	0.961616
3494	3	115	0.959565
3494	3	120	0.96125
3494	3	125	0.960667
3494	3	130	0.96047
3494	3	135	0.959959
3494	3	140	0.960437
3494	3	145	0.955364
3494	3	150	0.956852
3494	3	155	0.956523
3494	3	160	0.954549
3494	3	165	0.953502
3494	3	170	0.953301
3494	3	175	0.954635
3494	3	180	0.955895
3494	4	1	0.9
3494	4	2	0.95
3494	4	3	0.966667
3494	4	4	0.975
3494	4	5	0.98
3494	4	6	0.983333
3494	4	7	0.985714
3494	4	8	0.9875
3494	4	9	0.988889
3494	4	10	0.99
3494	4	11	0.990909
3494	4	12	0.991667
3494	4	13	0.992308
3494	4	14	0.992857
3494	4	15	0.993333
3494	4	20	0.995
3494	4	25	0.996
3494	4	30	0.996667
3494	4	35	0.997143
3494	4	40	0.995278
3494	4	45	0.995802
3494	4	50	0.988222
3494	4	55	0.981212
3494	4	60	0.972407
3494	4	65	0.967009
3494	4	70	0.966825
3494	4	75	0.966667
3494	4	80	0.96875
3494	4	85	0.958366
3494	4	90	0.959198
3494	4	95	0.958538
3494	4	100	0.958389
3494	4	105	0.958254
3494	4	110	0.956515
3494	4	115	0.956087
3494	4	120	0.957917
3494	4	125	0.9596
3494	4	130	0.961154
3494	4	135	0.962593
3494	4	140	0.963929
3494	4	145	0.965172
3494	4	150	0.966333
3494	4	155	0.967419
3494	4	160	0.968438
3494	4	165	0.969394
3494	4	170	0.970294
3494	4	175	0.970468
3494	4	180	0.970468
3495	3	1	0.666667
3495	3	2	0.708333
3495	3	3	0.694444
3495	3	4	0.723214
3495	3	5	0.728571
3495	3	6	0.732143
3495	3	7	0.734694
3495	3	8	0.736607
3495	3	9	0.765873
3495	3	10	0.779762
3495	3	11	0.799784
3495	3	12	0.802579
3495	3	13	0.817766
3495	3	14	0.82398
3495	3	15	0.835714
3495	3	20	0.85119
3495	3	25	0.846032
3495	3	30	0.857804
3495	3	35	0.866213
3495	3	40	0.858631
3495	3	45	0.865079
3495	3	50	0.859312
3495	3	55	0.859476
3495	3	60	0.86455
3495	3	65	0.863573
3495	3	70	0.865646
3495	3	75	0.865467
3495	3	80	0.866468
3495	3	85	0.865608
3495	3	90	0.869782
3495	3	95	0.876636
3495	3	100	0.882804
3495	3	105	0.888385
3495	3	110	0.893458
3495	3	115	0.898091
3495	3	120	0.902337
3495	3	125	0.906243
3495	3	130	0.909849
3495	3	135	0.913188
3495	3	140	0.916289
3495	3	145	0.919175
3495	3	150	0.921869
3495	3	155	0.92439
3495	3	160	0.926753
3495	3	165	0.928972
3495	3	170	0.931061
3495	3	175	0.933031
3495	3	180	0.934891
3495	4	1	0.666667
3495	4	2	0.833333
3495	4	3	0.888889
3495	4	4	0.854167
3495	4	5	0.883333
3495	4	6	0.902778
3495	4	7	0.916667
3495	4	8	0.916667
3495	4	9	0.888889
3495	4	10	0.875
3495	4	11	0.878788
3495	4	12	0.868056
3495	4	13	0.858974
3495	4	14	0.862245
3495	4	15	0.865873
3495	4	20	0.878571
3495	4	25	0.881905
3495	4	30	0.887698
3495	4	35	0.891837
3495	4	40	0.895635
3495	4	45	0.897972
3495	4	50	0.901878
3495	4	55	0.885209
3495	4	60	0.882429
3495	4	65	0.878938
3495	4	70	0.883352
3495	4	75	0.891129
3495	4	80	0.897933
3495	4	85	0.903937
3495	4	90	0.909274
3495	4	95	0.914049
3495	4	100	0.918347
3495	4	105	0.922235
3495	4	110	0.92577
3495	4	115	0.928997
3495	4	120	0.931955
3495	4	125	0.934677
3495	4	130	0.93719
3495	4	135	0.939516
3495	4	140	0.941676
3495	4	145	0.943687
3495	4	150	0.945564
3495	4	155	0.94732
3495	4	160	0.948967
3495	4	165	0.950513
3495	4	170	0.951969
3495	4	175	0.952249
3495	4	180	0.952249
3499	3	1	1
3499	3	2	0.981481
3499	3	3	0.975309
3499	3	4	0.971065
3499	3	5	0.969444
3499	3	6	0.968364
3499	3	7	0.967593
3499	3	8	0.967014
3499	3	9	0.970679
3499	3	10	0.969444
3499	3	11	0.972222
3499	3	12	0.971451
3499	3	13	0.973647
3499	3	14	0.972553
3499	3	15	0.974383
3499	3	20	0.963889
3499	3	25	0.969444
3499	3	30	0.962191
3499	3	35	0.955952
3499	3	40	0.960532
3499	3	45	0.960802
3499	3	50	0.964722
3499	3	55	0.965909
3499	3	60	0.966898
3499	3	65	0.969444
3499	3	70	0.970569
3499	3	75	0.971543
3499	3	80	0.973322
3499	3	85	0.974891
3499	3	90	0.973817
3499	3	95	0.975195
3499	3	100	0.976065
3499	3	105	0.976146
3499	3	110	0.976221
3499	3	115	0.975282
3499	3	120	0.975077
3499	3	125	0.974296
3499	3	130	0.973575
3499	3	135	0.973182
3499	3	140	0.972817
3499	3	145	0.972478
3499	3	150	0.971914
3499	3	155	0.972342
3499	3	160	0.97228
3499	3	165	0.972447
3499	3	170	0.972386
3499	3	175	0.973175
3499	3	180	0.972685
3499	4	1	1
3499	4	2	1
3499	4	3	1
3499	4	4	0.990741
3499	4	5	0.992593
3499	4	6	0.993827
3499	4	7	0.994709
3499	4	8	0.986111
3499	4	9	0.983539
3499	4	10	0.981481
3499	4	11	0.969697
3499	4	12	0.969136
3499	4	13	0.968661
3499	4	14	0.967923
3499	4	15	0.965123
3499	4	20	0.949769
3499	4	25	0.949074
3499	4	30	0.945216
3499	4	35	0.947751
3499	4	40	0.952431
3499	4	45	0.953601
3499	4	50	0.953796
3499	4	55	0.957997
3499	4	60	0.961497
3499	4	65	0.964459
3499	4	70	0.966997
3499	4	75	0.967716
3499	4	80	0.969734
3499	4	85	0.968791
3499	4	90	0.968879
3499	4	95	0.968567
3499	4	100	0.968657
3499	4	105	0.968739
3499	4	110	0.96915
3499	4	115	0.969203
3499	4	120	0.969252
3499	4	125	0.969593
3499	4	130	0.970477
3499	4	135	0.971296
3499	4	140	0.972321
3499	4	145	0.971488
3499	4	150	0.971944
3499	4	155	0.972372
3499	4	160	0.972772
3499	4	165	0.97225
3499	4	170	0.972849
3499	4	175	0.973007
3499	4	180	0.973007
3500	3	1	0.888889
3500	3	2	0.875
3500	3	3	0.87963
3500	3	4	0.885913
3500	3	5	0.886508
3500	3	6	0.886905
3500	3	7	0.887188
3500	3	8	0.887401
3500	3	9	0.872477
3500	3	10	0.87888
3500	3	11	0.867444
3500	3	12	0.871546
3500	3	13	0.864333
3500	3	14	0.869489
3500	3	15	0.861728
3500	3	20	0.875066
3500	3	25	0.887143
3500	3	30	0.890212
3500	3	35	0.893991
3500	3	40	0.900298
3500	3	45	0.905203
3500	3	50	0.906781
3500	3	55	0.91043
3500	3	60	0.911824
3500	3	65	0.914048
3500	3	70	0.915073
3500	3	75	0.917278
3500	3	80	0.918937
3500	3	85	0.920801
3500	3	90	0.923555
3500	3	95	0.92368
3500	3	100	0.924286
3500	3	105	0.925775
3500	3	110	0.927128
3500	3	115	0.929223
3500	3	120	0.930732
3500	3	125	0.930935
3500	3	130	0.932072
3500	3	135	0.933673
3500	3	140	0.935336
3500	3	145	0.937396
3500	3	150	0.938989
3500	3	155	0.940957
3500	3	160	0.942108
3500	3	165	0.943862
3500	3	170	0.945513
3500	3	175	0.94707
3500	3	180	0.94854
3500	4	1	0.888889
3500	4	2	0.820988
3500	4	3	0.798354
3500	4	4	0.814043
3500	4	5	0.80679
3500	4	6	0.79784
3500	4	7	0.794974
3500	4	8	0.803241
3500	4	9	0.812757
3500	4	10	0.82037
3500	4	11	0.829125
3500	4	12	0.834105
3500	4	13	0.838319
3500	4	14	0.845333
3500	4	15	0.848236
3500	4	20	0.862566
3500	4	25	0.874974
3500	4	30	0.881922
3500	4	35	0.886621
3500	4	40	0.888757
3500	4	45	0.894944
3500	4	50	0.900573
3500	4	55	0.904674
3500	4	60	0.908502
3500	4	65	0.911742
3500	4	70	0.911697
3500	4	75	0.913633
3500	4	80	0.914401
3500	4	85	0.919437
3500	4	90	0.923089
3500	4	95	0.926098
3500	4	100	0.929052
3500	4	105	0.930667
3500	4	110	0.933818
3500	4	115	0.936266
3500	4	120	0.938099
3500	4	125	0.93939
3500	4	130	0.941721
3500	4	135	0.943879
3500	4	140	0.945884
3500	4	145	0.94775
3500	4	150	0.949491
3500	4	155	0.950942
3500	4	160	0.952301
3500	4	165	0.953746
3500	4	170	0.955107
3500	4	175	0.955369
3500	4	180	0.955369
3501	3	1	0.875
3501	3	2	0.923611
3501	3	3	0.939815
3501	3	4	0.947049
3501	3	5	0.952083
3501	3	6	0.95544
3501	3	7	0.957837
3501	3	8	0.959635
3501	3	9	0.954861
3501	3	10	0.95625
3501	3	11	0.952652
3501	3	12	0.954282
3501	3	13	0.951389
3501	3	14	0.952629
3501	3	15	0.950231
3501	3	20	0.95
3501	3	25	0.947083
3501	3	30	0.946644
3501	3	35	0.945536
3501	3	40	0.946094
3501	3	45	0.948997
3501	3	50	0.948542
3501	3	55	0.949684
3501	3	60	0.949248
3501	3	65	0.948878
3501	3	70	0.948958
3501	3	75	0.949398
3501	3	80	0.947266
3501	3	85	0.945792
3501	3	90	0.945718
3501	3	95	0.945651
3501	3	100	0.946146
3501	3	105	0.947652
3501	3	110	0.949021
3501	3	115	0.948188
3501	3	120	0.949884
3501	3	125	0.951
3501	3	130	0.95203
3501	3	135	0.952366
3501	3	140	0.953472
3501	3	145	0.95067
3501	3	150	0.952315
3501	3	155	0.952778
3501	3	160	0.95217
3501	3	165	0.952104
3501	3	170	0.952533
3501	3	175	0.953889
3501	3	180	0.95517
3501	4	1	0.875
3501	4	2	0.895833
3501	4	3	0.902778
3501	4	4	0.920139
3501	4	5	0.919444
3501	4	6	0.918981
3501	4	7	0.918651
3501	4	8	0.921875
3501	4	9	0.927469
3501	4	10	0.931944
3501	4	11	0.92803
3501	4	12	0.931713
3501	4	13	0.934829
3501	4	14	0.937252
3501	4	15	0.937731
3501	4	20	0.935243
3501	4	25	0.940139
3501	4	30	0.940856
3501	4	35	0.941369
3501	4	40	0.941059
3501	4	45	0.944522
3501	4	50	0.943264
3501	4	55	0.943371
3501	4	60	0.943461
3501	4	65	0.943536
3501	4	70	0.943601
3501	4	75	0.942546
3501	4	80	0.942318
3501	4	85	0.93942
3501	4	90	0.94186
3501	4	95	0.942873
[truncated: 18,737 more rows]

## Sheet: IC#1 CS#2 SS#8
Case Id	Prototype Id	SetSize	Score
3471	1	1	1
3471	1	2	0.625
3471	1	3	0.75
3471	1	4	0.75
3471	1	5	0.666667
3471	1	6	0.666667
3471	1	7	0.666667
3471	1	8	0.666667
3471	1	9	0.666667
3471	1	10	0.666667
3471	1	11	0.666667
3471	1	12	0.666667
3471	1	13	0.666667
3471	1	14	0.666667
3471	1	15	0.666667
3471	1	20	0.666667
3471	1	25	0.666667
3471	1	30	0.666667
3471	1	35	0.666667
3471	1	40	0.666667
3471	1	45	0.666667
3471	1	50	0.666667
3471	1	55	0.666667
3471	1	60	0.666667
3471	1	65	0.593333
3471	1	70	0.52
3471	1	75	0.52
3471	1	80	0.52
3471	1	85	0.51
3471	1	90	0.51
3471	1	95	0.51
3471	1	100	0.51
3471	1	105	0.51
3471	1	110	0.36
3471	1	115	0.223333
3471	1	120	0.0733333
3471	1	125	0.0733333
3471	1	130	0.0733333
3471	1	135	0.0733333
3471	1	140	0.0733333
3471	1	145	0.0733333
3471	1	150	0.0733333
3471	1	155	0.0733333
3471	1	160	0.0733333
3471	1	165	0.0733333
3471	1	170	0.0733333
3471	1	175	0.0733333
3471	1	180	0.0733333
3471	2	1	0.75
3471	2	2	0.625
3471	2	3	0.75
3471	2	4	0.75
3471	2	5	0.75
3471	2	6	0.75
3471	2	7	0.75
3471	2	8	0.75
3471	2	9	0.75
3471	2	10	0.666667
3471	2	11	0.666667
3471	2	12	0.666667
3471	2	13	0.666667
3471	2	14	0.666667
3471	2	15	0.666667
3471	2	20	0.666667
3471	2	25	0.666667
3471	2	30	0.666667
3471	2	35	0.666667
3471	2	40	0.666667
3471	2	45	0.52
3471	2	50	0.52
3471	2	55	0.52
3471	2	60	0.37
3471	2	65	0.223333
3471	2	70	0.223333
3471	2	75	0.0733333
3471	2	80	0.0733333
3471	2	85	0.0733333
3471	2	90	0.0733333
3471	2	95	0.0733333
3471	2	100	0.0733333
3471	2	105	0.0733333
3471	2	110	0.0733333
3471	2	115	0.0733333
3471	2	120	0.0733333
3471	2	125	0.0733333
3471	2	130	0.0733333
3471	2	135	0.0733333
3471	2	140	0.0733333
3471	2	145	0.0733333
3471	2	150	0.0733333
3471	2	155	0.0733333
3471	2	160	0.0733333
3471	2	165	0.0733333
3471	2	170	0.0733333
3471	2	175	0.0733333
3471	2	180	0.0733333
3473	3	1	0.25
3473	3	2	0.405
3473	3	3	0.53
3473	3	4	0.6325
3473	3	5	0.706
3473	3	6	0.755
3473	3	7	0.755
3473	3	8	0.755
3473	3	9	0.606667
3473	3	10	0.601667
3473	3	11	0.601667
3473	3	12	0.536667
3473	3	13	0.536667
3473	3	14	0.536667
3473	3	15	0.536667
3473	3	20	0.453333
3473	3	25	0.411667
3473	3	30	0.411667
3473	3	35	0.411667
3473	3	40	0.341667
3473	3	45	0.341667
3473	3	50	0.341667
3473	3	55	0.341667
3473	3	60	0.341667
3473	3	65	0.341667
3473	3	70	0.341667
3473	3	75	0.341667
3473	3	80	0.341667
3473	3	85	0.341667
3473	3	90	0.305
3473	3	95	0.305
3473	3	100	0.305
3473	3	105	0.305
3473	3	110	0.305
3473	3	115	0.305
3473	3	120	0.305
3473	3	125	0.305
3473	3	130	0.305
3473	3	135	0.268333
3473	3	140	0.193333
3473	3	145	0.193333
3473	3	150	0.193333
3473	3	155	0.193333
3473	3	160	0.193333
3473	3	165	0.193333
3473	3	170	0.193333
3473	3	175	0.193333
3473	3	180	0.193333
3473	4	1	0.25
3473	4	2	0.18
3473	4	3	0.453333
3473	4	4	0.48
3473	4	5	0.584
3473	4	6	0.653333
3473	4	7	0.653333
3473	4	8	0.616667
3473	4	9	0.616667
3473	4	10	0.616667
3473	4	11	0.616667
3473	4	12	0.616667
3473	4	13	0.616667
3473	4	14	0.611667
3473	4	15	0.611667
3473	4	20	0.611667
3473	4	25	0.453333
3473	4	30	0.453333
3473	4	35	0.453333
3473	4	40	0.416667
3473	4	45	0.416667
3473	4	50	0.416667
3473	4	55	0.341667
3473	4	60	0.341667
3473	4	65	0.341667
3473	4	70	0.341667
3473	4	75	0.341667
3473	4	80	0.341667
3473	4	85	0.341667
3473	4	90	0.305
3473	4	95	0.305
3473	4	100	0.305
3473	4	105	0.305
3473	4	110	0.305
3473	4	115	0.268333
3473	4	120	0.193333
3473	4	125	0.193333
3473	4	130	0.193333
3473	4	135	0.193333
3473	4	140	0.193333
3473	4	145	0.193333
3473	4	150	0.193333
3473	4	155	0.193333
3473	4	160	0.193333
3473	4	165	0.193333
3473	4	170	0.193333
3473	4	175	0.193333
3473	4	180	0.193333
3475	1	1	0.25
3475	1	2	0.25
3475	1	3	0.5
3475	1	4	0.625
3475	1	5	0.7
3475	1	6	0.65
3475	1	7	0.65
3475	1	8	0.65
3475	1	9	0.65
3475	1	10	0.65
3475	1	11	0.65
3475	1	12	0.65
3475	1	13	0.65
3475	1	14	0.65
3475	1	15	0.65
3475	1	20	0.65
3475	1	25	0.65
3475	1	30	0.65
3475	1	35	0.65
3475	1	40	0.65
3475	1	45	0.65
3475	1	50	0.65
3475	1	55	0.65
3475	1	60	0.65
3475	1	65	0.428
3475	1	70	0.428
3475	1	75	0.428
3475	1	80	0.428
3475	1	85	0.422
3475	1	90	0.422
3475	1	95	0.422
3475	1	100	0.422
3475	1	105	0.422
3475	1	110	0.422
3475	1	115	0.422
3475	1	120	0.422
3475	1	125	0.422
3475	1	130	0.422
3475	1	135	0.422
3475	1	140	0.422
3475	1	145	0.422
3475	1	150	0.294
3475	1	155	0.294
3475	1	160	0.294
3475	1	165	0.294
3475	1	170	0.25
3475	1	175	0.25
3475	1	180	0.25
3475	2	1	0.75
3475	2	2	0.625
3475	2	3	0.75
3475	2	4	0.8125
3475	2	5	0.85
3475	2	6	0.85
3475	2	7	0.85
3475	2	8	0.85
3475	2	9	0.8
3475	2	10	0.8
3475	2	11	0.8
3475	2	12	0.8
3475	2	13	0.8
3475	2	14	0.8
3475	2	15	0.8
3475	2	20	0.65
3475	2	25	0.65
3475	2	30	0.65
3475	2	35	0.65
3475	2	40	0.65
3475	2	45	0.606
3475	2	50	0.428
3475	2	55	0.428
3475	2	60	0.428
3475	2	65	0.428
3475	2	70	0.428
3475	2	75	0.428
3475	2	80	0.428
3475	2	85	0.428
3475	2	90	0.428
3475	2	95	0.428
3475	2	100	0.428
3475	2	105	0.428
3475	2	110	0.428
3475	2	115	0.428
3475	2	120	0.428
3475	2	125	0.428
3475	2	130	0.428
3475	2	135	0.428
3475	2	140	0.428
3475	2	145	0.428
3475	2	150	0.428
3475	2	155	0.428
3475	2	160	0.428
3475	2	165	0.428
3475	2	170	0.428
3475	2	175	0.428
3475	2	180	0.428
3476	3	1	1
3476	3	2	0.625
3476	3	3	0.593333
3476	3	4	0.6875
3476	3	5	0.75
3476	3	6	0.75
3476	3	7	0.75
3476	3	8	0.75
3476	3	9	0.572
3476	3	10	0.572
3476	3	11	0.572
3476	3	12	0.572
3476	3	13	0.572
3476	3	14	0.572
3476	3	15	0.572
3476	3	20	0.534
3476	3	25	0.534
3476	3	30	0.534
3476	3	35	0.488
3476	3	40	0.488
3476	3	45	0.488
3476	3	50	0.488
3476	3	55	0.488
3476	3	60	0.488
3476	3	65	0.488
3476	3	70	0.488
3476	3	75	0.488
3476	3	80	0.488
3476	3	85	0.488
3476	3	90	0.132
3476	3	95	0.132
3476	3	100	0.132
3476	3	105	0.132
3476	3	110	0.132
3476	3	115	0.132
3476	3	120	0.132
3476	3	125	0.132
3476	3	130	0.132
3476	3	135	0.132
3476	3	140	0.132
3476	3	145	0.132
3476	3	150	0.132
3476	3	155	0.132
3476	3	160	0.132
3476	3	165	0.132
3476	3	170	0.132
3476	3	175	0.132
3476	3	180	0.132
3476	4	1	1
3476	4	2	0.555
3476	4	3	0.703333
3476	4	4	0.59
3476	4	5	0.672
3476	4	6	0.672
3476	4	7	0.672
3476	4	8	0.584
3476	4	9	0.534
3476	4	10	0.534
3476	4	11	0.534
3476	4	12	0.534
3476	4	13	0.534
3476	4	14	0.534
3476	4	15	0.534
3476	4	20	0.534
3476	4	25	0.444
3476	4	30	0.444
3476	4	35	0.444
3476	4	40	0.444
3476	4	45	0.444
3476	4	50	0.444
3476	4	55	0.444
3476	4	60	0.444
3476	4	65	0.444
3476	4	70	0.444
3476	4	75	0.444
3476	4	80	0.444
3476	4	85	0.444
3476	4	90	0.088
3476	4	95	0.088
3476	4	100	0.088
3476	4	105	0.088
3476	4	110	0.088
3476	4	115	0.088
3476	4	120	0.088
3476	4	125	0.088
3476	4	130	0.088
3476	4	135	0.088
3476	4	140	0.088
3476	4	145	0.088
3476	4	150	0.088
3476	4	155	0.088
3476	4	160	0.088
3476	4	165	0.088
3476	4	170	0.088
3476	4	175	0.088
3476	4	180	0.088
3477	3	1	0.25
3477	3	2	0.25
3477	3	3	0.5
3477	3	4	0.625
3477	3	5	0.7
3477	3	6	0.65
3477	3	7	0.65
3477	3	8	0.65
3477	3	9	0.472
3477	3	10	0.472
3477	3	11	0.472
3477	3	12	0.472
3477	3	13	0.472
3477	3	14	0.472
3477	3	15	0.472
3477	3	20	0.472
3477	3	25	0.372
3477	3	30	0.372
3477	3	35	0.372
3477	3	40	0.294
3477	3	45	0.294
3477	3	50	0.294
3477	3	55	0.294
3477	3	60	0.294
3477	3	65	0.294
3477	3	70	0.294
3477	3	75	0.294
3477	3	80	0.294
3477	3	85	0.294
3477	3	90	0.294
3477	3	95	0.294
3477	3	100	0.294
3477	3	105	0.294
3477	3	110	0.294
3477	3	115	0.294
3477	3	120	0.294
3477	3	125	0.294
3477	3	130	0.294
3477	3	135	0.294
3477	3	140	0.294
3477	3	145	0.294
3477	3	150	0.294
3477	3	155	0.294
3477	3	160	0.294
3477	3	165	0.294
3477	3	170	0.294
3477	3	175	0.294
3477	3	180	0.294
3477	4	1	0.25
3477	4	2	0.18
3477	4	3	0.453333
3477	4	4	0.4025
3477	4	5	0.522
3477	4	6	0.522
3477	4	7	0.522
3477	4	8	0.522
3477	4	9	0.522
3477	4	10	0.472
3477	4	11	0.472
3477	4	12	0.472
3477	4	13	0.472
3477	4	14	0.472
3477	4	15	0.472
3477	4	20	0.472
3477	4	25	0.472
3477	4	30	0.472
3477	4	35	0.472
3477	4	40	0.428
3477	4	45	0.428
3477	4	50	0.294
3477	4	55	0.294
3477	4	60	0.294
3477	4	65	0.294
3477	4	70	0.294
3477	4	75	0.294
3477	4	80	0.294
3477	4	85	0.294
3477	4	90	0.294
3477	4	95	0.294
3477	4	100	0.294
3477	4	105	0.294
3477	4	110	0.294
3477	4	115	0.294
3477	4	120	0.294
3477	4	125	0.294
3477	4	130	0.294
3477	4	135	0.25
3477	4	140	0.116
3477	4	145	0.116
3477	4	150	0.116
3477	4	155	0.116
3477	4	160	0.116
3477	4	165	0.116
3477	4	170	0.116
3477	4	175	0.116
3477	4	180	0.116
3480	3	1	1
3480	3	2	1
3480	3	3	1
3480	3	4	1
3480	3	5	1
3480	3	6	1
3480	3	7	1
3480	3	8	1
3480	3	9	1
3480	3	10	1
3480	3	11	1
3480	3	12	1
3480	3	13	1
3480	3	14	1
3480	3	15	1
3480	3	20	1
3480	3	25	1
3480	3	30	1
3480	3	35	1
3480	3	40	1
3480	3	45	1
3480	3	50	1
3480	3	55	1
3480	3	60	1
3480	3	65	1
3480	3	70	1
3480	3	75	1
3480	3	80	1
3480	3	85	1
3480	3	90	1
3480	3	95	1
3480	3	100	1
3480	3	105	1
3480	3	110	1
3480	3	115	1
3480	3	120	1
3480	3	125	1
3480	3	130	1
3480	3	135	1
3480	3	140	1
3480	3	145	1
3480	3	150	1
3480	3	155	1
3480	3	160	1
3480	3	165	1
3480	3	170	0.11
3480	3	175	0.11
3480	3	180	0.11
3480	4	1	1
3480	4	2	1
3480	4	3	1
3480	4	4	1
3480	4	5	1
3480	4	6	1
3480	4	7	1
3480	4	8	1
3480	4	9	1
3480	4	10	1
3480	4	11	1
3480	4	12	1
3480	4	13	1
3480	4	14	1
3480	4	15	1
3480	4	20	1
3480	4	25	1
3480	4	30	1
3480	4	35	1
3480	4	40	1
3480	4	45	1
3480	4	50	1
3480	4	55	1
3480	4	60	1
3480	4	65	1
3480	4	70	1
3480	4	75	1
3480	4	80	1
3480	4	85	1
3480	4	90	1
3480	4	95	1
3480	4	100	1
3480	4	105	1
3480	4	110	1
3480	4	115	1
3480	4	120	1
3480	4	125	1
3480	4	130	1
3480	4	135	1
3480	4	140	1
3480	4	145	1
3480	4	150	1
3480	4	155	1
3480	4	160	1
3480	4	165	0.11
3480	4	170	0.11
3480	4	175	0.11
3480	4	180	0.11
3483	1	1	0.25
3483	1	2	0.25
3483	1	3	0.5
3483	1	4	0.5625
3483	1	5	0.5625
3483	1	6	0.5625
3483	1	7	0.5625
3483	1	8	0.5625
3483	1	9	0.5625
3483	1	10	0.5625
3483	1	11	0.5625
3483	1	12	0.5625
3483	1	13	0.5625
3483	1	14	0.5625
3483	1	15	0.5625
3483	1	20	0.5625
3483	1	25	0.5625
3483	1	30	0.5625
3483	1	35	0.5625
3483	1	40	0.5625
3483	1	45	0.5625
3483	1	50	0.5625
3483	1	55	0.5625
3483	1	60	0.5625
3483	1	65	0.5075
3483	1	70	0.4525
3483	1	75	0.4525
3483	1	80	0.445
3483	1	85	0.4375
3483	1	90	0.39
3483	1	95	0.39
3483	1	100	0.2775
3483	1	105	0.2775
3483	1	110	0.1725
3483	1	115	0.1175
3483	1	120	0.1175
3483	1	125	0.1175
3483	1	130	0.1175
3483	1	135	0.1175
3483	1	140	0.1175
3483	1	145	0.1175
3483	1	150	0.1175
3483	1	155	0.1175
3483	1	160	0.1175
3483	1	165	0.1175
3483	1	170	0.1175
3483	1	175	0.1175
3483	1	180	0.1175
3483	2	1	0.75
3483	2	2	0.625
3483	2	3	0.75
3483	2	4	0.75
3483	2	5	0.75
3483	2	6	0.75
3483	2	7	0.75
3483	2	8	0.75
3483	2	9	0.75
3483	2	10	0.75
3483	2	11	0.75
3483	2	12	0.75
3483	2	13	0.75
3483	2	14	0.75
3483	2	15	0.75
3483	2	20	0.5625
3483	2	25	0.5625
3483	2	30	0.5625
3483	2	35	0.5625
3483	2	40	0.5625
3483	2	45	0.5075
3483	2	50	0.5075
3483	2	55	0.34
3483	2	60	0.1725
3483	2	65	0.1175
3483	2	70	0.1175
3483	2	75	0.1175
3483	2	80	0.1175
3483	2	85	0.1175
3483	2	90	0.1175
3483	2	95	0.1175
3483	2	100	0.1175
3483	2	105	0.1175
3483	2	110	0.1175
3483	2	115	0.1175
3483	2	120	0.1175
3483	2	125	0.1175
3483	2	130	0.1175
3483	2	135	0.1175
3483	2	140	0.1175
3483	2	145	0.1175
3483	2	150	0.1175
3483	2	155	0.1175
3483	2	160	0.1175
3483	2	165	0.1175
3483	2	170	0.1175
3483	2	175	0.1175
3483	2	180	0.1175
3484	3	1	0.25
3484	3	2	0.515
3484	3	3	0.676667
3484	3	4	0.75
3484	3	5	0.75
3484	3	6	0.75
3484	3	7	0.75
3484	3	8	0.75
3484	3	9	0.75
3484	3	10	0.75
3484	3	11	0.75
3484	3	12	0.75
3484	3	13	0.75
3484	3	14	0.75
3484	3	15	0.75
3484	3	20	0.59
3484	3	25	0.5275
3484	3	30	0.5275
3484	3	35	0.5275
3484	3	40	0.4225
3484	3	45	0.4225
3484	3	50	0.3675
3484	3	55	0.3675
3484	3	60	0.3675
3484	3	65	0.3675
3484	3	70	0.3675
3484	3	75	0.3675
3484	3	80	0.3675
3484	3	85	0.3675
3484	3	90	0.3675
3484	3	95	0.3675
3484	3	100	0.3675
3484	3	105	0.3675
3484	3	110	0.3675
3484	3	115	0.3675
3484	3	120	0.3675
3484	3	125	0.3675
3484	3	130	0.3675
3484	3	135	0.3675
3484	3	140	0.3675
3484	3	145	0.3675
3484	3	150	0.3125
3484	3	155	0.3125
3484	3	160	0.3125
3484	3	165	0.3125
3484	3	170	0.3125
3484	3	175	0.3125
3484	3	180	0.3125
3484	4	1	0.25
3484	4	2	0.625
3484	4	3	0.75
3484	4	4	0.7575
3484	4	5	0.7575
3484	4	6	0.7575
3484	4	7	0.7575
3484	4	8	0.7025
3484	4	9	0.7025
3484	4	10	0.7025
3484	4	11	0.59
3484	4	12	0.59
3484	4	13	0.59
3484	4	14	0.59
3484	4	15	0.59
3484	4	20	0.59
3484	4	25	0.59
3484	4	30	0.59
3484	4	35	0.59
3484	4	40	0.535
3484	4	45	0.535
3484	4	50	0.535
3484	4	55	0.3675
3484	4	60	0.3675
3484	4	65	0.3675
3484	4	70	0.3675
3484	4	75	0.3675
3484	4	80	0.3675
3484	4	85	0.3125
3484	4	90	0.3125
3484	4	95	0.3125
3484	4	100	0.3125
3484	4	105	0.3125
3484	4	110	0.3125
3484	4	115	0.3125
3484	4	120	0.3125
3484	4	125	0.3125
3484	4	130	0.3125
3484	4	135	0.3125
3484	4	140	0.3125
3484	4	145	0.145
3484	4	150	0.145
3484	4	155	0.145
3484	4	160	0.145
3484	4	165	0.145
3484	4	170	0.145
3484	4	175	0.145
3484	4	180	0.145
3485	3	1	0.25
3485	3	2	0.125
3485	3	3	0.333333
3485	3	4	0.49
3485	3	5	0.592
3485	3	6	0.66
3485	3	7	0.708571
3485	3	8	0.708571
3485	3	9	0.612857
3485	3	10	0.612857
3485	3	11	0.581429
3485	3	12	0.581429
3485	3	13	0.581429
3485	3	14	0.581429
3485	3	15	0.581429
3485	3	20	0.48
3485	3	25	0.48
3485	3	30	0.48
3485	3	35	0.48
3485	3	40	0.48
3485	3	45	0.48
3485	3	50	0.48
3485	3	55	0.48
3485	3	60	0.48
3485	3	65	0.48
3485	3	70	0.48
3485	3	75	0.48
3485	3	80	0.48
3485	3	85	0.48
3485	3	90	0.417143
3485	3	95	0.417143
3485	3	100	0.417143
3485	3	105	0.321429
3485	3	110	0.321429
3485	3	115	0.317143
3485	3	120	0.317143
3485	3	125	0.317143
3485	3	130	0.317143
3485	3	135	0.317143
3485	3	140	0.317143
3485	3	145	0.317143
3485	3	150	0.317143
3485	3	155	0.317143
3485	3	160	0.317143
3485	3	165	0.225714
3485	3	170	0.225714
3485	3	175	0.225714
3485	3	180	0.225714
3485	4	1	0.25
3485	4	2	0.29
3485	4	3	0.453333
3485	4	4	0.34
3485	4	5	0.472
3485	4	6	0.56
3485	4	7	0.622857
3485	4	8	0.48
3485	4	9	0.48
3485	4	10	0.48
3485	4	11	0.48
3485	4	12	0.48
3485	4	13	0.48
3485	4	14	0.48
3485	4	15	0.48
3485	4	20	0.48
3485	4	25	0.48
3485	4	30	0.48
3485	4	35	0.48
3485	4	40	0.48
3485	4	45	0.48
3485	4	50	0.448571
3485	4	55	0.448571
3485	4	60	0.448571
3485	4	65	0.448571
3485	4	70	0.448571
3485	4	75	0.448571
3485	4	80	0.448571
3485	4	85	0.444286
3485	4	90	0.317143
3485	4	95	0.317143
3485	4	100	0.317143
3485	4	105	0.317143
3485	4	110	0.257143
3485	4	115	0.257143
3485	4	120	0.257143
3485	4	125	0.257143
3485	4	130	0.257143
3485	4	135	0.257143
3485	4	140	0.257143
3485	4	145	0.257143
3485	4	150	0.257143
3485	4	155	0.257143
3485	4	160	0.257143
3485	4	165	0.257143
3485	4	170	0.257143
3485	4	175	0.225714
3485	4	180	0.225714
3486	3	1	1
3486	3	2	0.665
3486	3	3	0.693333
3486	3	4	0.705
3486	3	5	0.705
3486	3	6	0.705
3486	3	7	0.65
3486	3	8	0.65
3486	3	9	0.65
3486	3	10	0.6425
3486	3	11	0.6425
3486	3	12	0.6425
3486	3	13	0.6425
3486	3	14	0.5725
3486	3	15	0.5725
3486	3	20	0.5725
3486	3	25	0.5725
3486	3	30	0.4125
3486	3	35	0.4125
3486	3	40	0.4125
3486	3	45	0.4125
3486	3	50	0.4125
3486	3	55	0.3675
3486	3	60	0.3675
3486	3	65	0.3675
3486	3	70	0.3675
3486	3	75	0.3675
3486	3	80	0.3675
3486	3	85	0.3675
3486	3	90	0.3675
3486	3	95	0.3675
3486	3	100	0.3675
3486	3	105	0.3675
3486	3	110	0.3675
3486	3	115	0.3675
3486	3	120	0.3675
3486	3	125	0.3675
3486	3	130	0.3675
3486	3	135	0.3675
3486	3	140	0.3675
3486	3	145	0.3675
3486	3	150	0.3675
3486	3	155	0.3675
3486	3	160	0.3675
3486	3	165	0.3675
3486	3	170	0.3675
3486	3	175	0.3675
3486	3	180	0.3675
3486	4	1	1
3486	4	2	1
3486	4	3	1
3486	4	4	0.8325
3486	4	5	0.8325
3486	4	6	0.8325
3486	4	7	0.8325
3486	4	8	0.77
3486	4	9	0.715
3486	4	10	0.715
3486	4	11	0.715
3486	4	12	0.715
3486	4	13	0.66
3486	4	14	0.65
3486	4	15	0.65
3486	4	20	0.65
3486	4	25	0.6425
3486	4	30	0.6425
3486	4	35	0.4825
3486	4	40	0.4825
3486	4	45	0.43
3486	4	50	0.43
3486	4	55	0.43
3486	4	60	0.43
3486	4	65	0.43
3486	4	70	0.43
3486	4	75	0.43
3486	4	80	0.43
3486	4	85	0.43
3486	4	90	0.375
3486	4	95	0.375
3486	4	100	0.375
3486	4	105	0.375
3486	4	110	0.375
3486	4	115	0.375
3486	4	120	0.375
3486	4	125	0.375
3486	4	130	0.375
3486	4	135	0.375
3486	4	140	0.375
3486	4	145	0.375
3486	4	150	0.375
3486	4	155	0.375
3486	4	160	0.375
3486	4	165	0.375
3486	4	170	0.375
3486	4	175	0.375
3486	4	180	0.375
3487	3	1	1
3487	3	2	0.89
3487	3	3	0.926667
3487	3	4	0.9375
3487	3	5	0.9375
3487	3	6	0.9375
3487	3	7	0.9375
3487	3	8	0.9375
3487	3	9	0.9375
3487	3	10	0.8125
3487	3	11	0.8125
3487	3	12	0.8125
3487	3	13	0.8125
3487	3	14	0.8125
3487	3	15	0.8125
3487	3	20	0.8125
3487	3	25	0.8125
3487	3	30	0.8125
3487	3	35	0.8125
3487	3	40	0.8125
3487	3	45	0.8125
3487	3	50	0.8125
3487	3	55	0.8125
3487	3	60	0.8125
3487	3	65	0.8125
3487	3	70	0.8125
3487	3	75	0.8125
3487	3	80	0.8125
3487	3	85	0.8125
3487	3	90	0.535
3487	3	95	0.535
3487	3	100	0.535
3487	3	105	0.535
3487	3	110	0.535
3487	3	115	0.535
3487	3	120	0.535
3487	3	125	0.3675
3487	3	130	0.3675
3487	3	135	0.3675
3487	3	140	0.3675
3487	3	145	0.3675
3487	3	150	0.3675
3487	3	155	0.3675
3487	3	160	0.3675
3487	3	165	0.3675
3487	3	170	0.145
3487	3	175	0.145
3487	3	180	0.145
3487	4	1	1
3487	4	2	1
3487	4	3	1
3487	4	4	0.945
3487	4	5	0.945
3487	4	6	0.945
3487	4	7	0.945
3487	4	8	0.945
3487	4	9	0.945
3487	4	10	0.945
3487	4	11	0.945
3487	4	12	0.945
3487	4	13	0.945
3487	4	14	0.8125
3487	4	15	0.8125
3487	4	20	0.8125
3487	4	25	0.8125
3487	4	30	0.8125
3487	4	35	0.8125
3487	4	40	0.8125
3487	4	45	0.8125
3487	4	50	0.8125
3487	4	55	0.8125
3487	4	60	0.8125
3487	4	65	0.8125
3487	4	70	0.8125
3487	4	75	0.8125
3487	4	80	0.8125
3487	4	85	0.8125
3487	4	90	0.535
3487	4	95	0.535
3487	4	100	0.535
3487	4	105	0.535
3487	4	110	0.535
3487	4	115	0.535
3487	4	120	0.535
3487	4	125	0.3675
3487	4	130	0.3675
3487	4	135	0.3675
3487	4	140	0.3675
3487	4	145	0.3675
3487	4	150	0.3675
3487	4	155	0.3675
3487	4	160	0.3675
3487	4	165	0.145
3487	4	170	0.145
3487	4	175	0.145
3487	4	180	0.145
3488	1	1	0.25
3488	1	2	0.515
3488	1	3	0.603333
3488	1	4	0.603333
3488	1	5	0.603333
3488	1	6	0.603333
3488	1	7	0.603333
3488	1	8	0.453333
3488	1	9	0.453333
3488	1	10	0.453333
3488	1	11	0.453333
3488	1	12	0.453333
3488	1	13	0.453333
3488	1	14	0.453333
3488	1	15	0.453333
3488	1	20	0.453333
3488	1	25	0.453333
3488	1	30	0.453333
3488	1	35	0.453333
3488	1	40	0.453333
3488	1	45	0.453333
3488	1	50	0.453333
3488	1	55	0.453333
3488	1	60	0.453333
3488	1	65	0.453333
3488	1	70	0.453333
3488	1	75	0.453333
3488	1	80	0.453333
3488	1	85	0.453333
3488	1	90	0.453333
3488	1	95	0.453333
3488	1	100	0.453333
3488	1	105	0.453333
3488	1	110	0.453333
3488	1	115	0.453333
3488	1	120	0.453333
3488	1	125	0.453333
3488	1	130	0.453333
3488	1	135	0.453333
3488	1	140	0.453333
3488	1	145	0.453333
3488	1	150	0.453333
3488	1	155	0.38
3488	1	160	0.38
3488	1	165	0.38
3488	1	170	0.38
3488	1	175	0.156667
3488	1	180	0.156667
3488	2	1	0.56
3488	2	2	0.78
3488	2	3	0.853333
3488	2	4	0.853333
3488	2	5	0.853333
3488	2	6	0.853333
3488	2	7	0.853333
3488	2	8	0.703333
3488	2	9	0.703333
3488	2	10	0.703333
3488	2	11	0.703333
3488	2	12	0.703333
3488	2	13	0.703333
3488	2	14	0.703333
3488	2	15	0.703333
3488	2	20	0.453333
3488	2	25	0.453333
3488	2	30	0.453333
3488	2	35	0.453333
3488	2	40	0.453333
3488	2	45	0.453333
3488	2	50	0.453333
3488	2	55	0.453333
3488	2	60	0.453333
3488	2	65	0.453333
3488	2	70	0.453333
3488	2	75	0.453333
3488	2	80	0.453333
3488	2	85	0.453333
3488	2	90	0.38
3488	2	95	0.38
3488	2	100	0.156667
3488	2	105	0.156667
3488	2	110	0.156667
3488	2	115	0.156667
3488	2	120	0.156667
3488	2	125	0.156667
3488	2	130	0.156667
3488	2	135	0.156667
3488	2	140	0.156667
3488	2	145	0.156667
3488	2	150	0.156667
3488	2	155	0.156667
3488	2	160	0.156667
3488	2	165	0.156667
3488	2	170	0.156667
3488	2	175	0.156667
3488	2	180	0.156667
3489	3	1	0.25
3489	3	2	0.125
3489	3	3	0.416667
3489	3	4	0.5625
3489	3	5	0.65
3489	3	6	0.65
3489	3	7	0.65
3489	3	8	0.65
3489	3	9	0.472
3489	3	10	0.472
3489	3	11	0.428
3489	3	12	0.428
3489	3	13	0.428
3489	3	14	0.428
3489	3	15	0.428
3489	3	20	0.428
3489	3	25	0.378
3489	3	30	0.378
3489	3	35	0.378
3489	3	40	0.34
3489	3	45	0.34
3489	3	50	0.25
3489	3	55	0.25
3489	3	60	0.25
3489	3	65	0.25
3489	3	70	0.25
3489	3	75	0.25
3489	3	80	0.244
3489	3	85	0.244
3489	3	90	0.244
3489	3	95	0.16
3489	3	100	0.16
3489	3	105	0.16
3489	3	110	0.16
3489	3	115	0.16
3489	3	120	0.16
3489	3	125	0.16
3489	3	130	0.16
3489	3	135	0.16
3489	3	140	0.16
3489	3	145	0.16
3489	3	150	0.16
3489	3	155	0.16
3489	3	160	0.16
3489	3	165	0.16
3489	3	170	0.16
3489	3	175	0.16
3489	3	180	0.16
3489	4	1	0.25
3489	4	2	0.18
3489	4	3	0.38
3489	4	4	0.285
3489	4	5	0.428
3489	4	6	0.428
3489	4	7	0.428
3489	4	8	0.428
3489	4	9	0.428
3489	4	10	0.428
3489	4	11	0.428
3489	4	12	0.428
3489	4	13	0.428
3489	4	14	0.428
3489	4	15	0.428
3489	4	20	0.428
3489	4	25	0.428
3489	4	30	0.428
3489	4	35	0.428
3489	4	40	0.384
3489	4	45	0.384
3489	4	50	0.378
3489	4	55	0.334
3489	4	60	0.334
3489	4	65	0.334
3489	4	70	0.206
3489	4	75	0.16
3489	4	80	0.16
3489	4	85	0.16
3489	4	90	0.16
3489	4	95	0.16
3489	4	100	0.16
3489	4	105	0.16
3489	4	110	0.16
3489	4	115	0.16
3489	4	120	0.16
3489	4	125	0.16
3489	4	130	0.16
3489	4	135	0.16
3489	4	140	0.16
3489	4	145	0.16
3489	4	150	0.16
3489	4	155	0.16
3489	4	160	0.16
3489	4	165	0.16
3489	4	170	0.16
3489	4	175	0.16
3489	4	180	0.16
3490	1	1	0.25
3490	1	2	0.515
3490	1	3	0.405
3490	1	4	0.405
3490	1	5	0.405
3490	1	6	0.405
3490	1	7	0.405
3490	1	8	0.29
3490	1	9	0.29
3490	1	10	0.29
3490	1	11	0.29
3490	1	12	0.29
3490	1	13	0.29
3490	1	14	0.29
3490	1	15	0.18
3490	1	20	0.18
3490	1	25	0.18
3490	1	30	0.18
3490	1	35	0.18
3490	1	40	0.18
3490	1	45	0.18
3490	1	50	0.18
3490	1	55	0.18
3490	1	60	0.18
3490	1	65	0.18
3490	1	70	0.18
3490	1	75	0.18
3490	1	80	0.18
3490	1	85	0.18
3490	1	90	0.18
3490	1	95	0.18
3490	1	100	0.18
3490	1	105	0.18
3490	1	110	0.18
3490	1	115	0.18
3490	1	120	0.18
3490	1	125	0.18
3490	1	130	0.18
3490	1	135	0.18
3490	1	140	0.18
3490	1	145	0.18
3490	1	150	0.18
3490	1	155	0.18
3490	1	160	0.18
3490	1	165	0.18
3490	1	170	0.18
3490	1	175	0.18
3490	1	180	0.18
3490	2	1	0.56
3490	2	2	0.78
3490	2	3	0.78
3490	2	4	0.78
3490	2	5	0.78
3490	2	6	0.78
3490	2	7	0.78
3490	2	8	0.665
3490	2	9	0.665
3490	2	10	0.665
3490	2	11	0.665
3490	2	12	0.665
3490	2	13	0.555
3490	2	14	0.555
3490	2	15	0.555
3490	2	20	0.18
3490	2	25	0.18
3490	2	30	0.18
3490	2	35	0.18
3490	2	40	0.18
3490	2	45	0.18
3490	2	50	0.18
3490	2	55	0.18
3490	2	60	0.18
3490	2	65	0.18
3490	2	70	0.18
3490	2	75	0.18
3490	2	80	0.18
3490	2	85	0.18
3490	2	90	0.18
3490	2	95	0.18
3490	2	100	0.18
3490	2	105	0.18
3490	2	110	0.18
3490	2	115	0.18
3490	2	120	0.18
3490	2	125	0.18
3490	2	130	0.18
3490	2	135	0.18
3490	2	140	0.18
3490	2	145	0.18
3490	2	150	0.18
3490	2	155	0.18
3490	2	160	0.18
3490	2	165	0.18
3490	2	170	0.18
3490	2	175	0.18
3490	2	180	0.18
3491	1	1	0.25
3491	1	2	0.625
3491	1	3	0.75
3491	1	4	0.8125
3491	1	5	0.8125
3491	1	6	0.8125
3491	1	7	0.8125
3491	1	8	0.8125
3491	1	9	0.8125
3491	1	10	0.8125
3491	1	11	0.8125
3491	1	12	0.8125
3491	1	13	0.8125
3491	1	14	0.8125
3491	1	15	0.8125
3491	1	20	0.8125
3491	1	25	0.8125
3491	1	30	0.8125
3491	1	35	0.8125
3491	1	40	0.8125
3491	1	45	0.8125
3491	1	50	0.8125
3491	1	55	0.8125
3491	1	60	0.8125
3491	1	65	0.7575
3491	1	70	0.7575
3491	1	75	0.7575
3491	1	80	0.7575
3491	1	85	0.7575
3491	1	90	0.7575
3491	1	95	0.7575
3491	1	100	0.7575
3491	1	105	0.7575
3491	1	110	0.7575
3491	1	115	0.7575
3491	1	120	0.7575
3491	1	125	0.7575
3491	1	130	0.7575
3491	1	135	0.7575
3491	1	140	0.7575
3491	1	145	0.7575
3491	1	150	0.695
3491	1	155	0.695
3491	1	160	0.6475
3491	1	165	0.6475
3491	1	170	0.6475
3491	1	175	0.6475
3491	1	180	0.6475
3491	2	1	1
3491	2	2	1
3491	2	3	1
3491	2	4	1
3491	2	5	1
3491	2	6	1
3491	2	7	1
3491	2	8	1
3491	2	9	1
3491	2	10	1
3491	2	11	1
3491	2	12	1
3491	2	13	1
3491	2	14	1
3491	2	15	1
3491	2	20	0.8125
3491	2	25	0.8125
3491	2	30	0.8125
3491	2	35	0.8125
3491	2	40	0.8125
3491	2	45	0.8125
3491	2	50	0.7575
3491	2	55	0.75
3491	2	60	0.75
3491	2	65	0.695
3491	2	70	0.695
3491	2	75	0.695
3491	2	80	0.695
3491	2	85	0.695
3491	2	90	0.695
3491	2	95	0.695
3491	2	100	0.695
3491	2	105	0.695
3491	2	110	0.695
3491	2	115	0.695
3491	2	120	0.695
3491	2	125	0.695
3491	2	130	0.695
3491	2	135	0.64
3491	2	140	0.64
3491	2	145	0.64
3491	2	150	0.64
3491	2	155	0.64
3491	2	160	0.64
3491	2	165	0.64
3491	2	170	0.64
3491	2	175	0.64
3491	2	180	0.64
3492	1	1	1
3492	1	2	0.89
3492	1	3	0.926667
3492	1	4	0.926667
3492	1	5	0.926667
3492	1	6	0.926667
3492	1	7	0.926667
3492	1	8	0.926667
3492	1	9	0.926667
3492	1	10	0.75
3492	1	11	0.75
3492	1	12	0.75
3492	1	13	0.75
3492	1	14	0.75
3492	1	15	0.75
3492	1	20	0.75
3492	1	25	0.75
3492	1	30	0.75
3492	1	35	0.75
3492	1	40	0.75
3492	1	45	0.75
3492	1	50	0.75
3492	1	55	0.75
3492	1	60	0.75
3492	1	65	0.676667
3492	1	70	0.676667
3492	1	75	0.676667
3492	1	80	0.676667
3492	1	85	0.666667
3492	1	90	0.666667
3492	1	95	0.666667
3492	1	100	0.666667
3492	1	105	0.666667
3492	1	110	0.603333
3492	1	115	0.603333
3492	1	120	0.603333
3492	1	125	0.603333
3492	1	130	0.603333
3492	1	135	0.603333
3492	1	140	0.603333
3492	1	145	0.603333
3492	1	150	0.603333
3492	1	155	0.603333
3492	1	160	0.603333
3492	1	165	0.603333
3492	1	170	0.603333
3492	1	175	0.603333
3492	1	180	0.603333
3492	2	1	0.78
3492	2	2	0.89
3492	2	3	0.926667
3492	2	4	0.926667
3492	2	5	0.926667
3492	2	6	0.926667
3492	2	7	0.926667
3492	2	8	0.926667
3492	2	9	0.926667
3492	2	10	0.926667
3492	2	11	0.926667
3492	2	12	0.926667
3492	2	13	0.926667
3492	2	14	0.926667
3492	2	15	0.926667
3492	2	20	0.926667
3492	2	25	0.75
3492	2	30	0.75
3492	2	35	0.75
3492	2	40	0.75
3492	2	45	0.676667
3492	2	50	0.676667
3492	2	55	0.676667
3492	2	60	0.603333
3492	2	65	0.603333
3492	2	70	0.603333
3492	2	75	0.603333
3492	2	80	0.603333
3492	2	85	0.603333
3492	2	90	0.603333
3492	2	95	0.603333
3492	2	100	0.603333
3492	2	105	0.603333
3492	2	110	0.603333
3492	2	115	0.603333
3492	2	120	0.603333
3492	2	125	0.53
3492	2	130	0.456667
3492	2	135	0.456667
3492	2	140	0.456667
3492	2	145	0.456667
3492	2	150	0.456667
3492	2	155	0.456667
3492	2	160	0.456667
3492	2	165	0.456667
3492	2	170	0.456667
3492	2	175	0.456667
3492	2	180	0.456667
3494	3	1	0.75
3494	3	2	0.875
3494	3	3	0.916667
3494	3	4	0.9375
3494	3	5	0.95
3494	3	6	0.95
3494	3	7	0.95
3494	3	8	0.95
3494	3	9	0.95
3494	3	10	0.95
3494	3	11	0.95
3494	3	12	0.95
3494	3	13	0.95
3494	3	14	0.95
3494	3	15	0.95
3494	3	20	0.95
3494	3	25	0.85
3494	3	30	0.85
3494	3	35	0.85
3494	3	40	0.772
3494	3	45	0.772
3494	3	50	0.772
3494	3	55	0.772
3494	3	60	0.772
3494	3	65	0.772
3494	3	70	0.772
3494	3	75	0.772
3494	3	80	0.772
3494	3	85	0.644
3494	3	90	0.556
3494	3	95	0.556
3494	3	100	0.556
3494	3	105	0.556
3494	3	110	0.556
3494	3	115	0.412
3494	3	120	0.412
3494	3	125	0.322
3494	3	130	0.322
3494	3	135	0.232
3494	3	140	0.232
3494	3	145	0.232
3494	3	150	0.232
3494	3	155	0.232
3494	3	160	0.232
3494	3	165	0.232
3494	3	170	0.232
3494	3	175	0.232
3494	3	180	0.232
3494	4	1	0.75
3494	4	2	0.875
3494	4	3	0.916667
3494	4	4	0.9375
3494	4	5	0.95
3494	4	6	0.95
3494	4	7	0.95
3494	4	8	0.95
3494	4	9	0.95
3494	4	10	0.95
3494	4	11	0.95
3494	4	12	0.95
3494	4	13	0.95
3494	4	14	0.95
3494	4	15	0.95
3494	4	20	0.95
3494	4	25	0.95
3494	4	30	0.95
3494	4	35	0.95
3494	4	40	0.906
3494	4	45	0.906
3494	4	50	0.684
3494	4	55	0.684
3494	4	60	0.684
3494	4	65	0.684
3494	4	70	0.684
3494	4	75	0.64
3494	4	80	0.64
3494	4	85	0.344
3494	4	90	0.344
3494	4	95	0.31
3494	4	100	0.31
3494	4	105	0.31
3494	4	110	0.31
3494	4	115	0.31
3494	4	120	0.31
3494	4	125	0.31
3494	4	130	0.31
3494	4	135	0.31
3494	4	140	0.31
3494	4	145	0.31
3494	4	150	0.31
3494	4	155	0.31
3494	4	160	0.31
3494	4	165	0.31
3494	4	170	0.31
3494	4	175	0.31
3494	4	180	0.31
3495	3	1	0.25
3495	3	2	0.25
3495	3	3	0.416667
3495	3	4	0.416667
3495	3	5	0.416667
3495	3	6	0.416667
3495	3	7	0.416667
3495	3	8	0.416667
3495	3	9	0.416667
3495	3	10	0.416667
3495	3	11	0.416667
3495	3	12	0.416667
3495	3	13	0.416667
3495	3	14	0.416667
3495	3	15	0.416667
3495	3	20	0.416667
3495	3	25	0.333333
3495	3	30	0.333333
3495	3	35	0.333333
3495	3	40	0.193333
3495	3	45	0.193333
3495	3	50	0.12
3495	3	55	0.12
3495	3	60	0.12
3495	3	65	0.12
3495	3	70	0.12
3495	3	75	0.12
3495	3	80	0.12
3495	3	85	0.12
3495	3	90	0.12
3495	3	95	0.12
3495	3	100	0.12
3495	3	105	0.12
3495	3	110	0.12
3495	3	115	0.12
3495	3	120	0.12
3495	3	125	0.12
3495	3	130	0.12
3495	3	135	0.12
3495	3	140	0.12
3495	3	145	0.12
3495	3	150	0.12
3495	3	155	0.12
3495	3	160	0.12
3495	3	165	0.12
3495	3	170	0.12
3495	3	175	0.12
3495	3	180	0.12
3495	4	1	0.25
3495	4	2	0.625
3495	4	3	0.75
3495	4	4	0.5
3495	4	5	0.5
3495	4	6	0.5
3495	4	7	0.5
3495	4	8	0.5
3495	4	9	0.416667
3495	4	10	0.416667
3495	4	11	0.416667
3495	4	12	0.416667
3495	4	13	0.416667
3495	4	14	0.416667
3495	4	15	0.416667
3495	4	20	0.416667
3495	4	25	0.416667
3495	4	30	0.416667
3495	4	35	0.416667
3495	4	40	0.343333
3495	4	45	0.343333
3495	4	50	0.343333
3495	4	55	0.12
3495	4	60	0.12
3495	4	65	0.12
3495	4	70	0.12
3495	4	75	0.12
3495	4	80	0.12
3495	4	85	0.12
3495	4	90	0.12
3495	4	95	0.12
3495	4	100	0.12
3495	4	105	0.12
3495	4	110	0.12
3495	4	115	0.12
3495	4	120	0.12
3495	4	125	0.12
3495	4	130	0.12
3495	4	135	0.12
3495	4	140	0.12
3495	4	145	0.12
3495	4	150	0.12
3495	4	155	0.12
3495	4	160	0.12
3495	4	165	0.12
3495	4	170	0.12
3495	4	175	0.12
3495	4	180	0.12
3499	3	1	1
3499	3	2	0.89
3499	3	3	0.926667
3499	3	4	0.9375
3499	3	5	0.95
3499	3	6	0.958333
3499	3	7	0.958333
3499	3	8	0.958333
3499	3	9	0.958333
3499	3	10	0.958333
3499	3	11	0.958333
3499	3	12	0.958333
3499	3	13	0.958333
3499	3	14	0.958333
3499	3	15	0.958333
3499	3	20	0.851667
3499	3	25	0.851667
3499	3	30	0.851667
3499	3	35	0.851667
3499	3	40	0.851667
3499	3	45	0.851667
3499	3	50	0.851667
3499	3	55	0.851667
3499	3	60	0.851667
3499	3	65	0.851667
3499	3	70	0.851667
3499	3	75	0.851667
3499	3	80	0.851667
3499	3	85	0.851667
3499	3	90	0.666667
3499	3	95	0.666667
3499	3	100	0.666667
3499	3	105	0.666667
3499	3	110	0.666667
3499	3	115	0.666667
3499	3	120	0.666667
3499	3	125	0.666667
3499	3	130	0.666667
3499	3	135	0.666667
3499	3	140	0.666667
3499	3	145	0.666667
3499	3	150	0.555
3499	3	155	0.555
3499	3	160	0.555
3499	3	165	0.555
3499	3	170	0.481667
3499	3	175	0.481667
3499	3	180	0.333333
3499	4	1	1
3499	4	2	1
3499	4	3	1
3499	4	4	0.945
3499	4	5	0.956
3499	4	6	0.963333
3499	4	7	0.963333
3499	4	8	0.926667
3499	4	9	0.926667
3499	4	10	0.926667
3499	4	11	0.851667
3499	4	12	0.851667
3499	4	13	0.851667
3499	4	14	0.851667
3499	4	15	0.851667
3499	4	20	0.851667
3499	4	25	0.851667
3499	4	30	0.851667
3499	4	35	0.851667
3499	4	40	0.851667
3499	4	45	0.851667
3499	4	50	0.703333
3499	4	55	0.703333
3499	4	60	0.703333
3499	4	65	0.703333
3499	4	70	0.703333
3499	4	75	0.703333
3499	4	80	0.703333
3499	4	85	0.703333
3499	4	90	0.666667
3499	4	95	0.666667
3499	4	100	0.666667
3499	4	105	0.666667
3499	4	110	0.666667
3499	4	115	0.666667
3499	4	120	0.666667
3499	4	125	0.666667
3499	4	130	0.63
3499	4	135	0.63
3499	4	140	0.63
3499	4	145	0.481667
3499	4	150	0.445
3499	4	155	0.445
3499	4	160	0.445
3499	4	165	0.296667
3499	4	170	0.296667
3499	4	175	0.296667
3499	4	180	0.296667
3500	3	1	0.25
3500	3	2	0.125
3500	3	3	0.333333
3500	3	4	0.49
3500	3	5	0.592
3500	3	6	0.66
3500	3	7	0.708571
3500	3	8	0.745
3500	3	9	0.674444
3500	3	10	0.674444
3500	3	11	0.575556
3500	3	12	0.575556
3500	3	13	0.501111
3500	3	14	0.501111
3500	3	15	0.476667
3500	3	20	0.397778
3500	3	25	0.37
3500	3	30	0.37
3500	3	35	0.37
3500	3	40	0.348889
3500	3	45	0.348889
3500	3	50	0.298889
3500	3	55	0.298889
3500	3	60	0.298889
3500	3	65	0.298889
3500	3	70	0.298889
3500	3	75	0.298889
3500	3	80	0.298889
3500	3	85	0.298889
3500	3	90	0.274444
3500	3	95	0.274444
3500	3	100	0.274444
3500	3	105	0.274444
3500	3	110	0.274444
3500	3	115	0.274444
3500	3	120	0.274444
3500	3	125	0.2
3500	3	130	0.2
3500	3	135	0.2
3500	3	140	0.2
3500	3	145	0.2
3500	3	150	0.2
3500	3	155	0.2
3500	3	160	0.0888889
3500	3	165	0.0888889
3500	3	170	0.0888889
3500	3	175	0.0888889
3500	3	180	0.0888889
3500	4	1	0.25
3500	4	2	0.18
3500	4	3	0.156667
3500	4	4	0.1175
3500	4	5	0.16
3500	4	6	0.263333
3500	4	7	0.368571
3500	4	8	0.3225
3500	4	9	0.397778
3500	4	10	0.397778
3500	4	11	0.397778
3500	4	12	0.397778
3500	4	13	0.397778
3500	4	14	0.397778
3500	4	15	0.397778
3500	4	20	0.397778
3500	4	25	0.397778
3500	4	30	0.397778
3500	4	35	0.397778
3500	4	40	0.373333
3500	4	45	0.373333
3500	4	50	0.373333
3500	4	55	0.348889
3500	4	60	0.348889
3500	4	65	0.348889
3500	4	70	0.298889
3500	4	75	0.298889
3500	4	80	0.298889
3500	4	85	0.298889
3500	4	90	0.274444
3500	4	95	0.274444
3500	4	100	0.274444
3500	4	105	0.163333
3500	4	110	0.163333
3500	4	115	0.163333
3500	4	120	0.163333
3500	4	125	0.0888889
3500	4	130	0.0888889
3500	4	135	0.0888889
3500	4	140	0.0888889
3500	4	145	0.0888889
3500	4	150	0.0888889
3500	4	155	0.0888889
3500	4	160	0.0888889
3500	4	165	0.0888889
3500	4	170	0.0888889
3500	4	175	0.0888889
3500	4	180	0.0888889
3501	3	1	0.25
3501	3	2	0.515
3501	3	3	0.676667
3501	3	4	0.75
3501	3	5	0.8
3501	3	6	0.833333
3501	3	7	0.857143
3501	3	8	0.875
3501	3	9	0.82
3501	3	10	0.82
3501	3	11	0.7925
3501	3	12	0.7925
3501	3	13	0.7925
3501	3	14	0.7925
3501	3	15	0.7925
3501	3	20	0.7125
3501	3	25	0.68125
3501	3	30	0.68125
3501	3	35	0.68125
3501	3	40	0.68125
3501	3	45	0.68125
3501	3	50	0.68125
3501	3	55	0.68125
3501	3	60	0.625
3501	3	65	0.625
3501	3	70	0.625
3501	3	75	0.625
3501	3	80	0.54125
3501	3	85	0.54125
3501	3	90	0.43
3501	3	95	0.43
3501	3	100	0.43
3501	3	105	0.43
3501	3	110	0.43
3501	3	115	0.34
3501	3	120	0.34
3501	3	125	0.34
3501	3	130	0.34
3501	3	135	0.25625
3501	3	140	0.25625
3501	3	145	0.2075
3501	3	150	0.2075
3501	3	155	0.2075
3501	3	160	0.2075
3501	3	165	0.2075
3501	3	170	0.2075
3501	3	175	0.2075
3501	3	180	0.2075
3501	4	1	0.25
3501	4	2	0.405
3501	4	3	0.53
3501	4	4	0.5925
3501	4	5	0.674
3501	4	6	0.728333
3501	4	7	0.767143
3501	4	8	0.76875
3501	4	9	0.76875
3501	4	10	0.76875
3501	4	11	0.7125
3501	4	12	0.7125
3501	4	13	0.7125
3501	4	14	0.7125
3501	4	15	0.7125
3501	4	20	0.7125
3501	4	25	0.7125
3501	4	30	0.7125
3501	4	35	0.65625
3501	4	40	0.62875
3501	4	45	0.62875
3501	4	50	0.51375
3501	4	55	0.51375
3501	4	60	0.51375
3501	4	65	0.51375
3501	4	70	0.51375
3501	4	75	0.48625
3501	4	80	0.4625
3501	4	85	0.365
3501	4	90	0.365
3501	4	95	0.31625
[truncated: 18,737 more rows]

## Sheet: IC#2 CS#2 SS#5
Case Id	Prototype Id	SetSize	Score
3471	1	1	1
3471	1	2	0.661545
3471	1	3	0.618137
3471	1	4	0.551813
3471	1	5	0.463603
3471	1	6	0.429188
3471	1	7	0.426845
3471	1	8	0.424132
3471	1	9	0.401056
3471	1	10	0.401323
3471	1	11	0.40164
3471	1	12	0.401915
3471	1	13	0.402156
3471	1	14	0.401637
3471	1	15	0.401607
3471	1	20	0.401101
3471	1	25	0.401766
3471	1	30	0.402052
3471	1	35	0.401801
3471	1	40	0.391227
3471	1	45	0.391769
3471	1	50	0.39267
3471	1	55	0.393353
3471	1	60	0.393724
3471	1	65	0.401832
3471	1	70	0.416624
3471	1	75	0.45402
3471	1	80	0.48691
3471	1	85	0.508978
3471	1	90	0.535377
3471	1	95	0.552296
3471	1	100	0.57403
3471	1	105	0.59375
3471	1	110	0.591782
3471	1	115	0.584799
3471	1	120	0.576414
3471	1	125	0.579821
3471	1	130	0.586022
3471	1	135	0.587226
3471	1	140	0.601659
3471	1	145	0.602078
3471	1	150	0.610984
3471	1	155	0.623294
3471	1	160	0.63485
3471	1	165	0.645717
3471	1	170	0.655957
3471	1	175	0.665621
3471	1	180	0.674757
3471	2	1	0.700549
3471	2	2	0.541765
3471	2	3	0.519098
3471	2	4	0.466921
3471	2	5	0.459277
3471	2	6	0.451949
3471	2	7	0.447331
3471	2	8	0.442755
3471	2	9	0.418681
3471	2	10	0.374639
3471	2	11	0.358395
3471	2	12	0.361552
3471	2	13	0.364024
3471	2	14	0.365748
3471	2	15	0.367971
3471	2	20	0.401483
3471	2	25	0.401537
3471	2	30	0.389881
3471	2	35	0.388958
3471	2	40	0.389989
3471	2	45	0.363019
3471	2	50	0.386974
3471	2	55	0.428355
3471	2	60	0.45817
3471	2	65	0.468018
3471	2	70	0.504455
3471	2	75	0.49648
3471	2	80	0.51171
3471	2	85	0.532383
3471	2	90	0.557524
3471	2	95	0.580099
3471	2	100	0.600483
3471	2	105	0.618979
3471	2	110	0.635838
3471	2	115	0.651269
3471	2	120	0.665445
3471	2	125	0.678513
3471	2	130	0.690599
3471	2	135	0.695183
3471	2	140	0.695183
3471	2	145	0.695183
3471	2	150	0.695183
3471	2	155	0.695183
3471	2	160	0.695183
3471	2	165	0.695183
3471	2	170	0.695183
3471	2	175	0.695183
3471	2	180	0.695183
3473	3	1	0.592952
3473	3	2	0.373509
3473	3	3	0.355941
3473	3	4	0.341441
3473	3	5	0.329982
3473	3	6	0.320434
3473	3	7	0.311269
3473	3	8	0.297705
3473	3	9	0.212427
3473	3	10	0.224487
3473	3	11	0.221619
3473	3	12	0.199611
3473	3	13	0.198015
3473	3	14	0.208383
3473	3	15	0.20579
3473	3	20	0.201607
3473	3	25	0.195388
3473	3	30	0.224482
3473	3	35	0.246152
3473	3	40	0.238847
3473	3	45	0.254243
3473	3	50	0.242689
3473	3	55	0.245151
3473	3	60	0.247735
3473	3	65	0.239792
3473	3	70	0.242247
3473	3	75	0.241614
3473	3	80	0.238099
3473	3	85	0.231354
3473	3	90	0.238132
3473	3	95	0.244579
3473	3	100	0.252102
3473	3	105	0.261674
3473	3	110	0.269777
3473	3	115	0.286773
3473	3	120	0.294625
3473	3	125	0.307059
3473	3	130	0.318484
3473	3	135	0.326429
3473	3	140	0.328493
3473	3	145	0.347581
3473	3	150	0.359295
3473	3	155	0.379193
3473	3	160	0.397892
3473	3	165	0.415497
3473	3	170	0.432102
3473	3	175	0.44779
3473	3	180	0.462634
3473	4	1	0.592952
3473	4	2	0.396151
3473	4	3	0.37166
3473	4	4	0.218235
3473	4	5	0.213784
3473	4	6	0.208795
3473	4	7	0.205318
3473	4	8	0.219696
3473	4	9	0.21941
3473	4	10	0.219159
3473	4	11	0.229638
3473	4	12	0.228847
3473	4	13	0.227492
3473	4	14	0.236387
3473	4	15	0.244492
3473	4	20	0.274894
3473	4	25	0.246686
3473	4	30	0.26791
3473	4	35	0.273862
3473	4	40	0.27717
3473	4	45	0.288515
3473	4	50	0.30338
3473	4	55	0.289192
3473	4	60	0.278032
3473	4	65	0.268081
3473	4	70	0.268066
3473	4	75	0.282236
3473	4	80	0.286798
3473	4	85	0.325985
3473	4	90	0.340851
3473	4	95	0.354367
3473	4	100	0.371438
3473	4	105	0.386733
3473	4	110	0.413167
3473	4	115	0.426456
3473	4	120	0.423984
3473	4	125	0.434793
3473	4	130	0.455572
3473	4	135	0.474878
3473	4	140	0.492862
3473	4	145	0.509654
3473	4	150	0.525371
3473	4	155	0.540111
3473	4	160	0.553963
3473	4	165	0.567005
3473	4	170	0.579306
3473	4	175	0.581683
3473	4	180	0.581683
3475	1	1	0.66783
3475	1	2	0.473529
3475	1	3	0.464475
3475	1	4	0.429963
3475	1	5	0.402353
3475	1	6	0.351788
3475	1	7	0.356286
3475	1	8	0.359417
3475	1	9	0.34426
3475	1	10	0.348279
3475	1	11	0.351871
3475	1	12	0.355041
3475	1	13	0.357859
3475	1	14	0.359726
3475	1	15	0.361795
3475	1	20	0.369292
3475	1	25	0.375215
3475	1	30	0.379277
3475	1	35	0.381885
3475	1	40	0.373994
3475	1	45	0.376238
3475	1	50	0.378518
3475	1	55	0.380358
3475	1	60	0.381717
3475	1	65	0.346905
3475	1	70	0.365119
3475	1	75	0.360307
3475	1	80	0.357495
3475	1	85	0.347274
3475	1	90	0.345089
3475	1	95	0.336221
3475	1	100	0.359691
3475	1	105	0.388796
3475	1	110	0.398883
3475	1	115	0.407969
3475	1	120	0.411429
3475	1	125	0.41942
3475	1	130	0.42591
3475	1	135	0.427346
3475	1	140	0.447092
3475	1	145	0.452572
3475	1	150	0.45715
3475	1	155	0.46498
3475	1	160	0.463814
3475	1	165	0.475225
3475	1	170	0.482336
3475	1	175	0.496716
3475	1	180	0.510318
3475	2	1	0.800366
3475	2	2	0.672689
3475	2	3	0.639323
3475	2	4	0.585383
3475	2	5	0.567421
3475	2	6	0.551595
3475	2	7	0.539442
3475	2	8	0.528485
3475	2	9	0.479746
3475	2	10	0.45802
3475	2	11	0.438595
3475	2	12	0.436664
3475	2	13	0.434688
3475	2	14	0.432511
3475	2	15	0.431174
3475	2	20	0.369643
3475	2	25	0.375
3475	2	30	0.367801
3475	2	35	0.369684
3475	2	40	0.372812
3475	2	45	0.361179
3475	2	50	0.333387
3475	2	55	0.338524
3475	2	60	0.3579
3475	2	65	0.360752
3475	2	70	0.34525
3475	2	75	0.354678
3475	2	80	0.377891
3475	2	85	0.372933
3475	2	90	0.398329
3475	2	95	0.428413
3475	2	100	0.455631
3475	2	105	0.480375
3475	2	110	0.502968
3475	2	115	0.523677
3475	2	120	0.54273
3475	2	125	0.560318
3475	2	130	0.576602
3475	2	135	0.582783
3475	2	140	0.582783
3475	2	145	0.582783
3475	2	150	0.582783
3475	2	155	0.582783
3475	2	160	0.582783
3475	2	165	0.582783
3475	2	170	0.582783
3475	2	175	0.582783
3475	2	180	0.582783
3476	3	1	1
3476	3	2	0.673476
3476	3	3	0.570059
3476	3	4	0.530212
3476	3	5	0.492577
3476	3	6	0.461785
3476	3	7	0.435285
3476	3	8	0.408623
3476	3	9	0.309331
3476	3	10	0.315678
3476	3	11	0.306932
3476	3	12	0.301482
3476	3	13	0.294137
3476	3	14	0.299947
3476	3	15	0.292646
3476	3	20	0.302912
3476	3	25	0.399245
3476	3	30	0.395432
3476	3	35	0.380033
3476	3	40	0.435518
3476	3	45	0.431467
3476	3	50	0.483152
3476	3	55	0.496249
3476	3	60	0.496544
3476	3	65	0.532505
3476	3	70	0.538692
3476	3	75	0.5525
3476	3	80	0.571489
3476	3	85	0.595295
3476	3	90	0.576029
3476	3	95	0.565646
3476	3	100	0.554841
3476	3	105	0.54777
3476	3	110	0.543504
3476	3	115	0.549237
3476	3	120	0.543967
3476	3	125	0.546906
3476	3	130	0.549532
3476	3	135	0.551716
3476	3	140	0.553705
3476	3	145	0.565413
3476	3	150	0.570175
3476	3	155	0.583607
3476	3	160	0.596225
3476	3	165	0.608101
3476	3	170	0.619298
3476	3	175	0.629873
3476	3	180	0.639877
3476	4	1	1
3476	4	2	0.716935
3476	4	3	0.649285
3476	4	4	0.43429
3476	4	5	0.407789
3476	4	6	0.38471
3476	4	7	0.366284
3476	4	8	0.363206
3476	4	9	0.326273
3476	4	10	0.314779
3476	4	11	0.317387
3476	4	12	0.307768
3476	4	13	0.298849
3476	4	14	0.304411
3476	4	15	0.307513
3476	4	20	0.318439
3476	4	25	0.292474
3476	4	30	0.301957
3476	4	35	0.3058
3476	4	40	0.325549
3476	4	45	0.332195
3476	4	50	0.359716
3476	4	55	0.413073
3476	4	60	0.458221
3476	4	65	0.49692
3476	4	70	0.50516
3476	4	75	0.504689
3476	4	80	0.496218
3476	4	85	0.524206
3476	4	90	0.503713
3476	4	95	0.50098
3476	4	100	0.509673
3476	4	105	0.518824
3476	4	110	0.539744
3476	4	115	0.550709
3476	4	120	0.553081
3476	4	125	0.559007
3476	4	130	0.57534
3476	4	135	0.590507
3476	4	140	0.604627
3476	4	145	0.617806
3476	4	150	0.630135
3476	4	155	0.641693
3476	4	160	0.652551
3476	4	165	0.66277
3476	4	170	0.672405
3476	4	175	0.674267
3476	4	180	0.674267
3477	3	1	0.52511
3477	3	2	0.351198
3477	3	3	0.326531
3477	3	4	0.313879
3477	3	5	0.297877
3477	3	6	0.25681
3477	3	7	0.247678
3477	3	8	0.237301
3477	3	9	0.150247
3477	3	10	0.1672
3477	3	11	0.167733
3477	3	12	0.170471
3477	3	13	0.170405
3477	3	14	0.182727
3477	3	15	0.181287
3477	3	20	0.217637
3477	3	25	0.212676
3477	3	30	0.240009
3477	3	35	0.260173
3477	3	40	0.248076
3477	3	45	0.26277
3477	3	50	0.250293
3477	3	55	0.254198
3477	3	60	0.259965
3477	3	65	0.251035
3477	3	70	0.25275
3477	3	75	0.251431
3477	3	80	0.247298
3477	3	85	0.240301
3477	3	90	0.262162
3477	3	95	0.267472
3477	3	100	0.278472
3477	3	105	0.299807
3477	3	110	0.31884
3477	3	115	0.341929
3477	3	120	0.363235
3477	3	125	0.387726
3477	3	130	0.410403
3477	3	135	0.43146
3477	3	140	0.451065
3477	3	145	0.469363
3477	3	150	0.48648
3477	3	155	0.502528
3477	3	160	0.517603
3477	3	165	0.531791
3477	3	170	0.545168
3477	3	175	0.557802
3477	3	180	0.569754
3477	4	1	0.52511
3477	4	2	0.309886
3477	4	3	0.293117
3477	4	4	0.18363
3477	4	5	0.182194
3477	4	6	0.179624
3477	4	7	0.178288
3477	4	8	0.195786
3477	4	9	0.192792
3477	4	10	0.169681
3477	4	11	0.184145
3477	4	12	0.182364
3477	4	13	0.180411
3477	4	14	0.192207
3477	4	15	0.202885
3477	4	20	0.242963
3477	4	25	0.263632
3477	4	30	0.282918
3477	4	35	0.290131
3477	4	40	0.291665
3477	4	45	0.3017
3477	4	50	0.313108
3477	4	55	0.297872
3477	4	60	0.285426
3477	4	65	0.274805
3477	4	70	0.274388
3477	4	75	0.28834
3477	4	80	0.292596
3477	4	85	0.331896
3477	4	90	0.36706
3477	4	95	0.398707
3477	4	100	0.42734
3477	4	105	0.45337
3477	4	110	0.477136
3477	4	115	0.498922
3477	4	120	0.518965
3477	4	125	0.537467
3477	4	130	0.554598
3477	4	135	0.56473
3477	4	140	0.568957
3477	4	145	0.580466
3477	4	150	0.585541
3477	4	155	0.595905
3477	4	160	0.60815
3477	4	165	0.619675
3477	4	170	0.630541
3477	4	175	0.632641
3477	4	180	0.632641
3480	3	1	1
3480	3	2	1
3480	3	3	1
3480	3	4	1
3480	3	5	1
3480	3	6	1
3480	3	7	1
3480	3	8	1
3480	3	9	1
3480	3	10	1
3480	3	11	1
3480	3	12	1
3480	3	13	1
3480	3	14	1
3480	3	15	1
3480	3	20	1
3480	3	25	1
3480	3	30	1
3480	3	35	1
3480	3	40	1
3480	3	45	1
3480	3	50	1
3480	3	55	1
3480	3	60	1
3480	3	65	1
3480	3	70	1
3480	3	75	1
3480	3	80	1
3480	3	85	1
3480	3	90	1
3480	3	95	1
3480	3	100	1
3480	3	105	1
3480	3	110	1
3480	3	115	1
3480	3	120	1
3480	3	125	1
3480	3	130	1
3480	3	135	1
3480	3	140	1
3480	3	145	1
3480	3	150	1
3480	3	155	1
3480	3	160	1
3480	3	165	1
3480	3	170	0.988413
3480	3	175	0.988742
3480	3	180	0.983846
3480	4	1	1
3480	4	2	1
3480	4	3	1
3480	4	4	1
3480	4	5	1
3480	4	6	1
3480	4	7	1
3480	4	8	1
3480	4	9	1
3480	4	10	1
3480	4	11	1
3480	4	12	1
3480	4	13	1
3480	4	14	1
3480	4	15	1
3480	4	20	1
3480	4	25	1
3480	4	30	1
3480	4	35	1
3480	4	40	1
3480	4	45	1
3480	4	50	1
3480	4	55	1
3480	4	60	1
3480	4	65	1
3480	4	70	1
3480	4	75	1
3480	4	80	1
3480	4	85	1
3480	4	90	1
3480	4	95	1
3480	4	100	1
3480	4	105	1
3480	4	110	1
3480	4	115	1
3480	4	120	1
3480	4	125	1
3480	4	130	1
3480	4	135	1
3480	4	140	1
3480	4	145	1
3480	4	150	1
3480	4	155	1
3480	4	160	1
3480	4	165	0.983978
3480	4	170	0.980319
3480	4	175	0.980433
3480	4	180	0.980433
3483	1	1	0.601395
3483	1	2	0.385784
3483	1	3	0.387972
3483	1	4	0.320242
3483	1	5	0.301756
3483	1	6	0.286966
3483	1	7	0.297766
3483	1	8	0.306035
3483	1	9	0.293819
3483	1	10	0.301727
3483	1	11	0.308663
3483	1	12	0.314731
3483	1	13	0.320086
3483	1	14	0.324155
3483	1	15	0.328205
3483	1	20	0.343012
3483	1	25	0.35367
3483	1	30	0.36102
3483	1	35	0.366036
3483	1	40	0.359766
3483	1	45	0.363508
3483	1	50	0.367009
3483	1	55	0.369855
3483	1	60	0.372056
3483	1	65	0.366156
3483	1	70	0.363439
3483	1	75	0.352697
3483	1	80	0.344717
3483	1	85	0.335099
3483	1	90	0.325765
3483	1	95	0.317783
3483	1	100	0.309401
3483	1	105	0.316892
3483	1	110	0.318835
3483	1	115	0.31533
3483	1	120	0.320261
3483	1	125	0.326226
3483	1	130	0.334753
3483	1	135	0.34159
3483	1	140	0.347674
3483	1	145	0.350049
3483	1	150	0.36708
3483	1	155	0.386983
3483	1	160	0.405672
3483	1	165	0.423256
3483	1	170	0.439829
3483	1	175	0.455476
3483	1	180	0.470273
3483	2	1	0.760439
3483	2	2	0.618137
3483	2	3	0.587798
3483	2	4	0.49509
3483	2	5	0.485165
3483	2	6	0.475982
3483	2	7	0.469598
3483	2	8	0.463548
3483	2	9	0.439726
3483	2	10	0.419307
3483	2	11	0.401168
3483	2	12	0.401455
3483	2	13	0.401434
3483	2	14	0.400984
3483	2	15	0.401236
3483	2	20	0.343378
3483	2	25	0.353448
3483	2	30	0.349207
3483	2	35	0.353522
3483	2	40	0.358557
3483	2	45	0.348142
3483	2	50	0.357736
3483	2	55	0.356598
3483	2	60	0.364508
3483	2	65	0.355971
3483	2	70	0.340583
3483	2	75	0.353208
3483	2	80	0.365242
3483	2	85	0.393912
3483	2	90	0.416146
3483	2	95	0.440535
3483	2	100	0.458359
3483	2	105	0.47428
3483	2	110	0.497338
3483	2	115	0.518459
3483	2	120	0.537876
3483	2	125	0.555787
3483	2	130	0.572362
3483	2	135	0.578651
3483	2	140	0.578651
3483	2	145	0.578651
3483	2	150	0.578651
3483	2	155	0.578651
3483	2	160	0.578651
3483	2	165	0.578651
3483	2	170	0.578651
3483	2	175	0.578651
3483	2	180	0.578651
3484	3	1	0.430132
3484	3	2	0.327313
3484	3	3	0.33864
3484	3	4	0.34683
3484	3	5	0.353472
3484	3	6	0.358785
3484	3	7	0.362398
3484	3	8	0.361676
3484	3	9	0.410778
3484	3	10	0.410392
3484	3	11	0.449699
3484	3	12	0.447006
3484	3	13	0.479535
3484	3	14	0.475416
3484	3	15	0.503025
3484	3	20	0.448743
3484	3	25	0.403794
3484	3	30	0.393008
3484	3	35	0.383577
3484	3	40	0.360323
3484	3	45	0.363952
3484	3	50	0.339102
3484	3	55	0.33559
3484	3	60	0.346048
3484	3	65	0.33075
3484	3	70	0.3362
3484	3	75	0.329605
3484	3	80	0.328191
3484	3	85	0.316571
3484	3	90	0.334608
3484	3	95	0.368214
3484	3	100	0.398588
3484	3	105	0.426176
3484	3	110	0.451343
3484	3	115	0.474396
3484	3	120	0.49559
3484	3	125	0.515141
3484	3	130	0.533232
3484	3	135	0.550023
3484	3	140	0.565647
3484	3	145	0.580222
3484	3	150	0.586085
3484	3	155	0.599101
3484	3	160	0.611323
3484	3	165	0.622823
3484	3	170	0.633661
3484	3	175	0.643894
3484	3	180	0.653571
3484	4	1	0.430132
3484	4	2	0.52511
3484	4	3	0.592952
3484	4	4	0.495484
3484	4	5	0.551542
3484	4	6	0.596388
3484	4	7	0.63308
3484	4	8	0.607513
3484	4	9	0.592059
3484	4	10	0.578812
3484	4	11	0.517031
3484	4	12	0.51013
3484	4	13	0.503767
3484	4	14	0.498301
3484	4	15	0.491361
3484	4	20	0.438179
3484	4	25	0.429881
3484	4	30	0.419436
3484	4	35	0.431282
3484	4	40	0.447719
3484	4	45	0.442125
3484	4	50	0.454863
3484	4	55	0.424817
3484	4	60	0.402713
3484	4	65	0.383439
3484	4	70	0.401316
3484	4	75	0.439208
3484	4	80	0.472588
3484	4	85	0.488779
3484	4	90	0.515971
3484	4	95	0.540417
3484	4	100	0.562513
3484	4	105	0.582581
3484	4	110	0.600889
3484	4	115	0.617658
3484	4	120	0.633075
3484	4	125	0.647297
3484	4	130	0.660458
3484	4	135	0.672671
3484	4	140	0.684037
3484	4	145	0.679678
3484	4	150	0.686164
3484	4	155	0.696033
3484	4	160	0.7053
3484	4	165	0.714019
3484	4	170	0.722237
3484	4	175	0.723824
3484	4	180	0.723824
3485	3	1	0.750872
3485	3	2	0.490304
3485	3	3	0.45666
3485	3	4	0.434367
3485	3	5	0.410991
3485	3	6	0.391212
3485	3	7	0.373539
3485	3	8	0.354543
3485	3	9	0.291043
3485	3	10	0.297719
3485	3	11	0.271933
3485	3	12	0.268899
3485	3	13	0.263917
3485	3	14	0.270613
3485	3	15	0.265309
3485	3	20	0.252918
3485	3	25	0.245853
3485	3	30	0.240034
3485	3	35	0.254411
3485	3	40	0.246621
3485	3	45	0.26089
3485	3	50	0.249016
3485	3	55	0.252898
3485	3	60	0.25859
3485	3	65	0.250003
3485	3	70	0.251741
3485	3	75	0.250516
3485	3	80	0.246529
3485	3	85	0.239727
3485	3	90	0.230215
3485	3	95	0.236987
3485	3	100	0.244795
3485	3	105	0.244515
3485	3	110	0.248326
3485	3	115	0.250563
3485	3	120	0.257868
3485	3	125	0.266204
3485	3	130	0.273839
3485	3	135	0.280502
3485	3	140	0.286806
3485	3	145	0.288151
3485	3	150	0.301683
3485	3	155	0.314201
3485	3	160	0.317286
3485	3	165	0.322084
3485	3	170	0.333877
3485	3	175	0.352177
3485	3	180	0.369498
3485	4	1	0.750872
3485	4	2	0.593947
3485	4	3	0.517909
3485	4	4	0.325896
3485	4	5	0.312844
3485	4	6	0.300619
3485	4	7	0.290832
3485	4	8	0.244392
3485	4	9	0.238734
3485	4	10	0.233742
3485	4	11	0.240787
3485	4	12	0.236212
3485	4	13	0.231763
3485	4	14	0.23999
3485	4	15	0.232891
3485	4	20	0.236095
3485	4	25	0.254032
3485	4	30	0.268072
3485	4	35	0.275744
3485	4	40	0.280031
3485	4	45	0.290798
3485	4	50	0.278517
3485	4	55	0.266562
3485	4	60	0.257257
3485	4	65	0.248888
3485	4	70	0.250165
3485	4	75	0.2565
3485	4	80	0.262488
3485	4	85	0.271575
3485	4	90	0.2713
3485	4	95	0.279724
3485	4	100	0.289234
3485	4	105	0.298194
3485	4	110	0.310162
3485	4	115	0.31826
3485	4	120	0.329746
3485	4	125	0.344042
3485	4	130	0.367982
3485	4	135	0.390236
3485	4	140	0.410977
3485	4	145	0.430352
3485	4	150	0.448494
3485	4	155	0.465516
3485	4	160	0.481518
3485	4	165	0.496591
3485	4	170	0.510811
3485	4	175	0.505601
3485	4	180	0.505601
3486	3	1	1
3486	3	2	0.520417
3486	3	3	0.468224
3486	3	4	0.436112
3486	3	5	0.404885
3486	3	6	0.379903
3486	3	7	0.332331
3486	3	8	0.310121
3486	3	9	0.363188
3486	3	10	0.366142
3486	3	11	0.408399
3486	3	12	0.396336
3486	3	13	0.431846
3486	3	14	0.416888
3486	3	15	0.447578
3486	3	20	0.430013
3486	3	25	0.507754
3486	3	30	0.4725
3486	3	35	0.463375
3486	3	40	0.510651
3486	3	45	0.498851
3486	3	50	0.545253
3486	3	55	0.540976
3486	3	60	0.548699
3486	3	65	0.581402
3486	3	70	0.593444
3486	3	75	0.603961
3486	3	80	0.627535
3486	3	85	0.64846
3486	3	90	0.667159
3486	3	95	0.683969
3486	3	100	0.699163
3486	3	105	0.712963
3486	3	110	0.725552
3486	3	115	0.737084
3486	3	120	0.747685
3486	3	125	0.757465
3486	3	130	0.766515
3486	3	135	0.774913
3486	3	140	0.782729
3486	3	145	0.79002
3486	3	150	0.796837
3486	3	155	0.803226
3486	3	160	0.809225
3486	3	165	0.81487
3486	3	170	0.820189
3486	3	175	0.825212
3486	3	180	0.829962
3486	4	1	1
3486	4	2	1
3486	4	3	1
3486	4	4	0.640313
3486	4	5	0.680278
3486	4	6	0.71225
3486	4	7	0.738409
3486	4	8	0.710689
3486	4	9	0.667949
3486	4	10	0.631314
3486	4	11	0.615345
3486	4	12	0.586578
3486	4	13	0.544042
3486	4	14	0.536292
3486	4	15	0.529422
3486	4	20	0.502496
3486	4	25	0.479169
3486	4	30	0.467326
3486	4	35	0.447092
3486	4	40	0.482101
3486	4	45	0.47067
3486	4	50	0.497425
3486	4	55	0.540016
3486	4	60	0.575952
3486	4	65	0.60668
3486	4	70	0.633256
3486	4	75	0.656468
3486	4	80	0.676916
3486	4	85	0.695067
3486	4	90	0.700233
3486	4	95	0.715372
3486	4	100	0.724104
3486	4	105	0.73676
3486	4	110	0.748306
3486	4	115	0.758881
3486	4	120	0.768604
3486	4	125	0.7736
3486	4	130	0.782048
3486	4	135	0.789888
3486	4	140	0.783237
3486	4	145	0.79051
3486	4	150	0.797312
3486	4	155	0.803686
3486	4	160	0.809671
3486	4	165	0.815302
3486	4	170	0.82061
3486	4	175	0.821635
3486	4	180	0.821635
3487	3	1	1
3487	3	2	0.802202
3487	3	3	0.745689
3487	3	4	0.702997
3487	3	5	0.670065
3487	3	6	0.643719
3487	3	7	0.621429
3487	3	8	0.599121
3487	3	9	0.629958
3487	3	10	0.55847
3487	3	11	0.587906
3487	3	12	0.576574
3487	3	13	0.601482
3487	3	14	0.590587
3487	3	15	0.612135
3487	3	20	0.568514
3487	3	25	0.622404
3487	3	30	0.590412
3487	3	35	0.56628
3487	3	40	0.601881
3487	3	45	0.580862
3487	3	50	0.619671
3487	3	55	0.621464
3487	3	60	0.622354
3487	3	65	0.649719
3487	3	70	0.657168
3487	3	75	0.663674
3487	3	80	0.683694
3487	3	85	0.701464
3487	3	90	0.683829
3487	3	95	0.699797
3487	3	100	0.706551
3487	3	105	0.704023
3487	3	110	0.704377
3487	3	115	0.708735
3487	3	120	0.701995
3487	3	125	0.682668
3487	3	130	0.676194
3487	3	135	0.672879
3487	3	140	0.670675
3487	3	145	0.678536
3487	3	150	0.679657
3487	3	155	0.68973
3487	3	160	0.69919
3487	3	165	0.70809
3487	3	170	0.70509
3487	3	175	0.713328
3487	3	180	0.715996
3487	4	1	1
3487	4	2	1
3487	4	3	1
3487	4	4	0.851652
3487	4	5	0.868135
3487	4	6	0.881321
3487	4	7	0.89211
3487	4	8	0.851652
3487	4	9	0.817418
3487	4	10	0.788074
3487	4	11	0.762023
3487	4	12	0.739809
3487	4	13	0.719935
3487	4	14	0.657996
3487	4	15	0.644765
3487	4	20	0.594632
3487	4	25	0.56213
3487	4	30	0.538214
3487	4	35	0.53587
3487	4	40	0.560831
3487	4	45	0.543695
3487	4	50	0.56372
3487	4	55	0.600693
3487	4	60	0.631888
3487	4	65	0.658563
3487	4	70	0.681633
3487	4	75	0.701783
3487	4	80	0.719534
3487	4	85	0.735291
3487	4	90	0.710835
3487	4	95	0.697546
3487	4	100	0.696873
3487	4	105	0.697521
3487	4	110	0.710787
3487	4	115	0.714657
3487	4	120	0.710437
3487	4	125	0.702547
3487	4	130	0.713646
3487	4	135	0.723946
3487	4	140	0.733531
3487	4	145	0.742473
3487	4	150	0.750835
3487	4	155	0.75867
3487	4	160	0.766028
3487	4	165	0.757213
3487	4	170	0.760132
3487	4	175	0.761503
3487	4	180	0.761503
3488	1	1	0.501744
3488	1	2	0.364038
3488	1	3	0.35609
3488	1	4	0.363306
3488	1	5	0.368719
3488	1	6	0.372929
3488	1	7	0.37228
3488	1	8	0.308516
3488	1	9	0.316302
3488	1	10	0.323155
3488	1	11	0.326247
3488	1	12	0.328926
3488	1	13	0.331271
3488	1	14	0.332562
3488	1	15	0.324271
3488	1	20	0.311994
3488	1	25	0.32154
3488	1	30	0.329222
3488	1	35	0.334392
3488	1	40	0.340732
3488	1	45	0.346625
3488	1	50	0.351866
3488	1	55	0.35614
3488	1	60	0.359534
3488	1	65	0.372923
3488	1	70	0.415874
3488	1	75	0.407685
3488	1	80	0.401951
3488	1	85	0.396057
3488	1	90	0.391203
3488	1	95	0.386496
3488	1	100	0.407981
3488	1	105	0.43539
3488	1	110	0.460373
3488	1	115	0.483238
3488	1	120	0.504245
3488	1	125	0.52361
3488	1	130	0.54152
3488	1	135	0.558131
3488	1	140	0.573581
3488	1	145	0.587987
3488	1	150	0.601452
3488	1	155	0.604929
3488	1	160	0.617048
3488	1	165	0.619884
3488	1	170	0.62815
3488	1	175	0.627717
3488	1	180	0.625273
3488	2	1	0.680738
3488	2	2	0.625912
3488	2	3	0.582667
3488	2	4	0.557516
3488	2	5	0.533632
3488	2	6	0.512666
3488	2	7	0.498044
3488	2	8	0.423598
3488	2	9	0.422182
3488	2	10	0.420984
3488	2	11	0.419625
3488	2	12	0.416079
3488	2	13	0.401532
3488	2	14	0.388074
3488	2	15	0.386873
3488	2	20	0.322749
3488	2	25	0.331233
3488	2	30	0.342049
3488	2	35	0.34754
3488	2	40	0.353488
3488	2	45	0.38263
3488	2	50	0.425071
3488	2	55	0.459302
3488	2	60	0.502215
3488	2	65	0.51342
3488	2	70	0.487037
3488	2	75	0.519919
3488	2	80	0.548839
3488	2	85	0.574474
3488	2	90	0.587172
3488	2	95	0.588535
3488	2	100	0.585145
3488	2	105	0.595494
3488	2	110	0.596414
3488	2	115	0.613515
3488	2	120	0.629226
3488	2	125	0.643709
3488	2	130	0.657103
3488	2	135	0.662183
3488	2	140	0.662183
3488	2	145	0.662183
3488	2	150	0.662183
3488	2	155	0.662183
3488	2	160	0.662183
3488	2	165	0.662183
3488	2	170	0.662183
3488	2	175	0.662183
3488	2	180	0.662183
3489	3	1	0.52511
3489	3	2	0.307237
3489	3	3	0.288066
3489	3	4	0.279687
3489	3	5	0.267105
3489	3	6	0.25681
3489	3	7	0.247678
3489	3	8	0.237301
3489	3	9	0.105458
3489	3	10	0.125396
3489	3	11	0.128542
3489	3	12	0.133586
3489	3	13	0.135568
3489	3	14	0.149725
3489	3	15	0.149355
3489	3	20	0.192092
3489	3	25	0.191388
3489	3	30	0.221762
3489	3	35	0.244207
3489	3	40	0.236859
3489	3	45	0.252674
3489	3	50	0.237338
3489	3	55	0.242322
3489	3	60	0.248868
3489	3	65	0.24073
3489	3	70	0.243132
3489	3	75	0.242414
3489	3	80	0.238811
3489	3	85	0.232286
3489	3	90	0.254569
3489	3	95	0.256682
3489	3	100	0.268196
3489	3	105	0.289998
3489	3	110	0.309458
3489	3	115	0.332937
3489	3	120	0.354603
3489	3	125	0.379426
3489	3	130	0.40241
3489	3	135	0.423753
3489	3	140	0.443624
3489	3	145	0.462169
3489	3	150	0.479519
3489	3	155	0.495784
3489	3	160	0.511063
3489	3	165	0.525444
3489	3	170	0.539002
3489	3	175	0.551808
3489	3	180	0.563921
3489	4	1	0.52511
3489	4	2	0.220308
3489	4	3	0.214736
3489	4	4	0.0797654
3489	4	5	0.0887161
3489	4	6	0.0935911
3489	4	7	0.0994246
3489	4	8	0.122989
3489	4	9	0.125194
3489	4	10	0.127106
3489	4	11	0.14423
3489	4	12	0.144797
3489	4	13	0.144931
3489	4	14	0.158595
3489	4	15	0.170953
3489	4	20	0.217418
3489	4	25	0.242344
3489	4	30	0.264672
3489	4	35	0.273945
3489	4	40	0.277278
3489	4	45	0.288751
3489	4	50	0.303834
3489	4	55	0.289313
3489	4	60	0.277972
3489	4	65	0.267884
3489	4	70	0.265157
3489	4	75	0.272637
3489	4	80	0.277817
3489	4	85	0.317938
3489	4	90	0.353836
3489	4	95	0.386144
3489	4	100	0.415376
3489	4	105	0.441949
3489	4	110	0.466212
3489	4	115	0.488454
3489	4	120	0.508915
3489	4	125	0.527803
3489	4	130	0.545292
3489	4	135	0.561532
3489	4	140	0.576651
3489	4	145	0.590763
3489	4	150	0.603964
3489	4	155	0.61634
3489	4	160	0.627966
3489	4	165	0.638908
3489	4	170	0.649225
3489	4	175	0.651218
3489	4	180	0.651218
3490	1	1	0.335659
3490	1	2	0.205048
3490	1	3	0.227307
3490	1	4	0.257191
3490	1	5	0.278536
3490	1	6	0.294545
3490	1	7	0.302534
3490	1	8	0.271681
3490	1	9	0.283524
3490	1	10	0.293679
3490	1	11	0.299276
3490	1	12	0.304074
3490	1	13	0.308232
3490	1	14	0.311043
3490	1	15	0.283382
3490	1	20	0.27984
3490	1	25	0.295694
3490	1	30	0.307655
3490	1	35	0.315879
3490	1	40	0.324573
3490	1	45	0.332311
3490	1	50	0.339029
3490	1	55	0.344505
3490	1	60	0.348891
3490	1	65	0.363275
3490	1	70	0.407492
3490	1	75	0.399741
3490	1	80	0.394421
3490	1	85	0.388892
3490	1	90	0.384375
3490	1	95	0.379972
3490	1	100	0.401987
3490	1	105	0.429932
3490	1	110	0.455381
3490	1	115	0.478656
3490	1	120	0.500022
3490	1	125	0.519706
3490	1	130	0.537899
3490	1	135	0.554764
3490	1	140	0.570442
3490	1	145	0.585052
3490	1	150	0.598702
3490	1	155	0.611482
3490	1	160	0.623474
3490	1	165	0.634747
3490	1	170	0.645365
3490	1	175	0.655383
3490	1	180	0.66485
3490	2	1	0.574318
3490	2	2	0.53239
3490	2	3	0.499201
3490	2	4	0.483768
3490	2	5	0.467008
3490	2	6	0.45175
3490	2	7	0.442271
3490	2	8	0.398271
3490	2	9	0.399029
3490	2	10	0.39966
3490	2	11	0.399837
3490	2	12	0.397452
3490	2	13	0.360342
3490	2	14	0.348617
3490	2	15	0.349666
3490	2	20	0.291084
3490	2	25	0.305745
3490	2	30	0.320882
3490	2	35	0.329382
3490	2	40	0.337634
3490	2	45	0.369082
3490	2	50	0.413642
3490	2	55	0.449476
3490	2	60	0.493873
3490	2	65	0.505868
3490	2	70	0.479643
3490	2	75	0.513432
3490	2	80	0.543101
3490	2	85	0.56936
3490	2	90	0.592764
3490	2	95	0.613756
3490	2	100	0.632689
3490	2	105	0.649853
3490	2	110	0.665485
3490	2	115	0.67978
3490	2	120	0.692904
3490	2	125	0.704994
3490	2	130	0.716169
3490	2	135	0.720405
3490	2	140	0.720405
3490	2	145	0.720405
3490	2	150	0.720405
3490	2	155	0.720405
3490	2	160	0.720405
3490	2	165	0.720405
3490	2	170	0.720405
3490	2	175	0.720405
3490	2	180	0.720405
3491	1	1	0.601395
3491	1	2	0.66783
3491	1	3	0.715282
3491	1	4	0.750872
3491	1	5	0.778553
3491	1	6	0.800698
3491	1	7	0.818816
3491	1	8	0.833915
3491	1	9	0.846691
3491	1	10	0.857641
3491	1	11	0.867132
3491	1	12	0.875436
3491	1	13	0.882763
3491	1	14	0.889277
3491	1	15	0.895104
3491	1	20	0.916957
3491	1	25	0.931275
3491	1	30	0.941382
3491	1	35	0.948897
3491	1	40	0.954704
3491	1	45	0.959326
3491	1	50	0.963092
3491	1	55	0.96622
3491	1	60	0.968859
3491	1	65	0.925764
3491	1	70	0.93078
3491	1	75	0.890106
3491	1	80	0.855724
3491	1	85	0.824404
3491	1	90	0.796817
3491	1	95	0.771672
3491	1	100	0.774433
3491	1	105	0.78478
3491	1	110	0.794219
3491	1	115	0.802866
3491	1	120	0.810815
3491	1	125	0.818147
3491	1	130	0.819618
3491	1	135	0.820253
3491	1	140	0.826494
3491	1	145	0.832316
3491	1	150	0.819009
3491	1	155	0.815509
3491	1	160	0.798005
3491	1	165	0.799596
3491	1	170	0.801114
3491	1	175	0.806669
3491	1	180	0.811923
3491	2	1	1
3491	2	2	1
3491	2	3	1
3491	2	4	1
3491	2	5	1
3491	2	6	1
3491	2	7	1
3491	2	8	1
3491	2	9	1
3491	2	10	1
3491	2	11	1
3491	2	12	1
3491	2	13	1
3491	2	14	1
3491	2	15	1
3491	2	20	0.916957
3491	2	25	0.931275
3491	2	30	0.941382
3491	2	35	0.948897
3491	2	40	0.954704
3491	2	45	0.959326
3491	2	50	0.921
3491	2	55	0.886736
3491	2	60	0.873307
3491	2	65	0.836271
3491	2	70	0.78843
3491	2	75	0.801821
3491	2	80	0.805139
3491	2	85	0.783113
3491	2	90	0.778852
3491	2	95	0.790021
3491	2	100	0.800116
3491	2	105	0.809285
3491	2	110	0.81765
3491	2	115	0.825312
3491	2	120	0.832355
3491	2	125	0.838853
3491	2	130	0.844866
3491	2	135	0.838786
3491	2	140	0.838786
3491	2	145	0.838786
3491	2	150	0.838786
3491	2	155	0.838786
3491	2	160	0.838786
3491	2	165	0.838786
3491	2	170	0.838786
3491	2	175	0.838786
3491	2	180	0.838786
3492	1	1	1
3492	1	2	0.762643
3492	1	3	0.701753
3492	1	4	0.659589
3492	1	5	0.627967
3492	1	6	0.603371
3492	1	7	0.583695
3492	1	8	0.566429
3492	1	9	0.552723
3492	1	10	0.480138
3492	1	11	0.474886
3492	1	12	0.470334
3492	1	13	0.466351
3492	1	14	0.462107
3492	1	15	0.458766
3492	1	20	0.440589
3492	1	25	0.434355
3492	1	30	0.429832
3492	1	35	0.426039
3492	1	40	0.421722
3492	1	45	0.413963
3492	1	50	0.410465
3492	1	55	0.409688
3492	1	60	0.408831
3492	1	65	0.425062
3492	1	70	0.438422
3492	1	75	0.47442
3492	1	80	0.506082
3492	1	85	0.52706
3492	1	90	0.552487
3492	1	95	0.568623
3492	1	100	0.589564
3492	1	105	0.608566
3492	1	110	0.60975
3492	1	115	0.612003
3492	1	120	0.609017
3492	1	125	0.61115
3492	1	130	0.616174
3492	1	135	0.616234
3492	1	140	0.629652
3492	1	145	0.629039
3492	1	150	0.637063
3492	1	155	0.648549
3492	1	160	0.659329
3492	1	165	0.669468
3492	1	170	0.679021
3492	1	175	0.688038
3492	1	180	0.696561
3492	2	1	0.700978
3492	2	2	0.642104
3492	2	3	0.602854
3492	2	4	0.574819
3492	2	5	0.553792
3492	2	6	0.535201
3492	2	7	0.522342
3492	2	8	0.511026
3492	2	9	0.502324
3492	2	10	0.494961
3492	2	11	0.488318
3492	2	12	0.482871
3492	2	13	0.477813
3492	2	14	0.472896
3492	2	15	0.469213
3492	2	20	0.480864
3492	2	25	0.438588
3492	2	30	0.429352
3492	2	35	0.423356
3492	2	40	0.417589
3492	2	45	0.400863
3492	2	50	0.421466
3492	2	55	0.460026
3492	2	60	0.494157
3492	2	65	0.514767
3492	2	70	0.548002
3492	2	75	0.547494
3492	2	80	0.559651
3492	2	85	0.5776
3492	2	90	0.60031
3492	2	95	0.620702
3492	2	100	0.639115
3492	2	105	0.655823
3492	2	110	0.671052
3492	2	115	0.68499
3492	2	120	0.697795
3492	2	125	0.700478
3492	2	130	0.70166
3492	2	135	0.706079
3492	2	140	0.706079
3492	2	145	0.706079
3492	2	150	0.706079
3492	2	155	0.706079
3492	2	160	0.706079
3492	2	165	0.706079
3492	2	170	0.706079
3492	2	175	0.706079
3492	2	180	0.706079
3494	3	1	0.571842
3494	3	2	0.633007
3494	3	3	0.678881
3494	3	4	0.714561
3494	3	5	0.743105
3494	3	6	0.766459
3494	3	7	0.785921
3494	3	8	0.802389
3494	3	9	0.816504
3494	3	10	0.828737
3494	3	11	0.839441
3494	3	12	0.848885
3494	3	13	0.857281
3494	3	14	0.864792
3494	3	15	0.871553
3494	3	20	0.897242
3494	3	25	0.798167
3494	3	30	0.827
3494	3	35	0.848625
3494	3	40	0.784199
3494	3	45	0.805779
3494	3	50	0.743938
3494	3	55	0.73668
3494	3	60	0.743788
3494	3	65	0.700299
3494	3	70	0.697042
3494	3	75	0.682979
3494	3	80	0.660795
3494	3	85	0.62805
3494	3	90	0.597672
3494	3	95	0.617788
3494	3	100	0.635989
3494	3	105	0.652535
3494	3	110	0.667642
3494	3	115	0.669336
3494	3	120	0.682562
3494	3	125	0.685
3494	3	130	0.689551
3494	3	135	0.693026
3494	3	140	0.698661
3494	3	145	0.687768
3494	3	150	0.69784
3494	3	155	0.698135
3494	3	160	0.689623
3494	3	165	0.6859
3494	3	170	0.686736
3494	3	175	0.695437
3494	3	180	0.703669
3494	4	1	0.571842
3494	4	2	0.633007
3494	4	3	0.678881
3494	4	4	0.714561
3494	4	5	0.743105
3494	4	6	0.766459
3494	4	7	0.785921
3494	4	8	0.802389
3494	4	9	0.816504
3494	4	10	0.828737
3494	4	11	0.839441
3494	4	12	0.848885
3494	4	13	0.857281
3494	4	14	0.864792
3494	4	15	0.871553
3494	4	20	0.897242
3494	4	25	0.914368
3494	4	30	0.926601
3494	4	35	0.935776
3494	4	40	0.922493
3494	4	45	0.930244
3494	4	50	0.862499
3494	4	55	0.801423
3494	4	60	0.750242
3494	4	65	0.70642
3494	4	70	0.702527
3494	4	75	0.712147
3494	4	80	0.72908
3494	4	85	0.697476
3494	4	90	0.705843
3494	4	95	0.709896
3494	4	100	0.71667
3494	4	105	0.72265
3494	4	110	0.715771
3494	4	115	0.715317
3494	4	120	0.726704
3494	4	125	0.737215
3494	4	130	0.746948
3494	4	135	0.755986
3494	4	140	0.7644
3494	4	145	0.772253
3494	4	150	0.7796
3494	4	155	0.786488
3494	4	160	0.792958
3494	4	165	0.799047
3494	4	170	0.804789
3494	4	175	0.805898
3494	4	180	0.805898
3495	3	1	0.287665
3495	3	2	0.0916776
3495	3	3	0.050754
3495	3	4	0.0738834
3495	3	5	0.0838809
3495	3	6	0.0916568
3495	3	7	0.0972131
3495	3	8	0.0986286
3495	3	9	0.173743
3495	3	10	0.191496
3495	3	11	0.249246
3495	3	12	0.246916
3495	3	13	0.293983
3495	3	14	0.300486
3495	3	15	0.339348
3495	3	20	0.344498
3495	3	25	0.316528
3495	3	30	0.329783
3495	3	35	0.339196
3495	3	40	0.320542
3495	3	45	0.328299
3495	3	50	0.306344
3495	3	55	0.305551
3495	3	60	0.318517
3495	3	65	0.305019
3495	3	70	0.312282
3495	3	75	0.307114
3495	3	80	0.307037
3495	3	85	0.296488
3495	3	90	0.315798
3495	3	95	0.350706
3495	3	100	0.382226
3495	3	105	0.410826
3495	3	110	0.436896
3495	3	115	0.460756
3495	3	120	0.482677
3495	3	125	0.502885
3495	3	130	0.521573
3495	3	135	0.538907
3495	3	140	0.55503
3495	3	145	0.570062
3495	3	150	0.584113
3495	3	155	0.597274
3495	3	160	0.609627
3495	3	165	0.621245
3495	3	170	0.632192
3495	3	175	0.642524
3495	3	180	0.652291
3495	4	1	0.287665
3495	4	2	0.430132
3495	4	3	0.52511
3495	4	4	0.351198
3495	4	5	0.432298
3495	4	6	0.495376
3495	4	7	0.545839
3495	4	8	0.533105
3495	4	9	0.475857
3495	4	10	0.451088
3495	4	11	0.447518
3495	4	12	0.427941
3495	4	13	0.410396
3495	4	14	0.410051
3495	4	15	0.409813
3495	4	20	0.408392
3495	4	25	0.400996
3495	4	30	0.400639
3495	4	35	0.41113
3495	4	40	0.430252
3495	4	45	0.426268
3495	4	50	0.44071
3495	4	55	0.411366
3495	4	60	0.389978
3495	4	65	0.371357
3495	4	70	0.390307
3495	4	75	0.42939
3495	4	80	0.463764
3495	4	85	0.494232
3495	4	90	0.521424
3495	4	95	0.545841
3495	4	100	0.567888
3495	4	105	0.587893
3495	4	110	0.606128
3495	4	115	0.622817
3495	4	120	0.63815
3495	4	125	0.652285
3495	4	130	0.665357
3495	4	135	0.677481
3495	4	140	0.688758
3495	4	145	0.699273
3495	4	150	0.709101
3495	4	155	0.718307
3495	4	160	0.726947
3495	4	165	0.735074
3495	4	170	0.742731
3495	4	175	0.744209
3495	4	180	0.744209
3499	3	1	1
3499	3	2	0.851652
3499	3	3	0.802202
3499	3	4	0.762398
3499	3	5	0.730053
3499	3	6	0.703099
3499	3	7	0.679671
3499	3	8	0.656389
3499	3	9	0.679297
3499	3	10	0.662177
3499	3	11	0.682049
3499	3	12	0.666747
3499	3	13	0.684286
3499	3	14	0.670341
3499	3	15	0.686039
3499	3	20	0.600737
3499	3	25	0.645953
3499	3	30	0.602134
3499	3	35	0.567659
3499	3	40	0.601563
3499	3	45	0.581399
3499	3	50	0.618774
3499	3	55	0.620581
3499	3	60	0.622079
3499	3	65	0.648693
3499	3	70	0.656014
3499	3	75	0.662431
3499	3	80	0.682057
3499	3	85	0.699526
3499	3	90	0.68062
3499	3	95	0.696431
3499	3	100	0.706297
3499	3	105	0.706768
3499	3	110	0.706998
3499	3	115	0.69907
3499	3	120	0.695538
3499	3	125	0.687509
3499	3	130	0.679977
3499	3	135	0.672285
3499	3	140	0.665215
3499	3	145	0.654039
3499	3	150	0.64951
3499	3	155	0.651304
3499	3	160	0.644254
3499	3	165	0.641879
3499	3	170	0.636307
3499	3	175	0.646354
3499	3	180	0.641983
3499	4	1	1
3499	4	2	1
3499	4	3	1
3499	4	4	0.881321
3499	4	5	0.89211
3499	4	6	0.901101
3499	4	7	0.908709
3499	4	8	0.867107
3499	4	9	0.836407
3499	4	10	0.809544
3499	4	11	0.741459
3499	4	12	0.722856
3499	4	13	0.705967
3499	4	14	0.690938
3499	4	15	0.675486
3499	4	20	0.590986
3499	4	25	0.558577
3499	4	30	0.530838
3499	4	35	0.528521
3499	4	40	0.553196
3499	4	45	0.53748
3499	4	50	0.524371
3499	4	55	0.563357
3499	4	60	0.596436
3499	4	65	0.624856
3499	4	70	0.649537
3499	4	75	0.661896
3499	4	80	0.681553
3499	4	85	0.668509
3499	4	90	0.658059
3499	4	95	0.648565
3499	4	100	0.645041
3499	4	105	0.641425
3499	4	110	0.638107
3499	4	115	0.632721
3499	4	120	0.63182
3499	4	125	0.634695
3499	4	130	0.637376
3499	4	135	0.645184
3499	4	140	0.657335
3499	4	145	0.650486
3499	4	150	0.657055
3499	4	155	0.658789
3499	4	160	0.665714
3499	4	165	0.660043
3499	4	170	0.66569
3499	4	175	0.667578
3499	4	180	0.667578
3500	3	1	0.715066
3500	3	2	0.505129
3500	3	3	0.475857
3500	3	4	0.455517
3500	3	5	0.43397
3500	3	6	0.415296
3500	3	7	0.398327
3500	3	8	0.380107
3500	3	9	0.212162
3500	3	10	0.222287
3500	3	11	0.202851
3500	3	12	0.203395
3500	3	13	0.201844
3500	3	14	0.210657
3500	3	15	0.197153
3500	3	20	0.197367
3500	3	25	0.19597
3500	3	30	0.196845
3500	3	35	0.215476
3500	3	40	0.21166
3500	3	45	0.228637
3500	3	50	0.217827
3500	3	55	0.224024
3500	3	60	0.231643
3500	3	65	0.225109
3500	3	70	0.228379
3500	3	75	0.228573
3500	3	80	0.225909
3500	3	85	0.220348
3500	3	90	0.227477
3500	3	95	0.23425
3500	3	100	0.24204
3500	3	105	0.251801
3500	3	110	0.260115
3500	3	115	0.277089
3500	3	120	0.285134
3500	3	125	0.282083
3500	3	130	0.290252
3500	3	135	0.300452
3500	3	140	0.31082
3500	3	145	0.330109
3500	3	150	0.342152
3500	3	155	0.362208
3500	3	160	0.369243
3500	3	165	0.387368
3500	3	170	0.404481
3500	3	175	0.420664
3500	3	180	0.43599
3500	4	1	0.715066
3500	4	2	0.409795
3500	4	3	0.361777
3500	4	4	0.211314
3500	4	5	0.208311
3500	4	6	0.186861
3500	4	7	0.185407
3500	4	8	0.150632
3500	4	9	0.150812
3500	4	10	0.150972
3500	4	11	0.161452
3500	4	12	0.16109
3500	4	13	0.16046
3500	4	14	0.171072
3500	4	15	0.167436
3500	4	20	0.181705
3500	4	25	0.206585
3500	4	30	0.225988
3500	4	35	0.238094
3500	4	40	0.244812
3500	4	45	0.258442
3500	4	50	0.27507
3500	4	55	0.263704
3500	4	60	0.254876
3500	4	65	0.246894
3500	4	70	0.246717
3500	4	75	0.261652
3500	4	80	0.267216
3500	4	85	0.306193
3500	4	90	0.321609
3500	4	95	0.33566
3500	4	100	0.35312
3500	4	105	0.351271
3500	4	110	0.378529
3500	4	115	0.395641
3500	4	120	0.403949
3500	4	125	0.407789
3500	4	130	0.429092
3500	4	135	0.448915
3500	4	140	0.467408
3500	4	145	0.4847
3500	4	150	0.500904
3500	4	155	0.51229
3500	4	160	0.522924
3500	4	165	0.536633
3500	4	170	0.549576
3500	4	175	0.552078
3500	4	180	0.552078
3501	3	1	0.683407
3501	3	2	0.596388
3501	3	3	0.579135
3501	3	4	0.564553
3501	3	5	0.552404
3501	3	6	0.54199
3501	3	7	0.532425
3501	3	8	0.521257
3501	3	9	0.432913
3501	3	10	0.431383
3501	3	11	0.425968
3501	3	12	0.425
3501	3	13	0.420153
3501	3	14	0.419482
3501	3	15	0.413706
3501	3	20	0.383128
3501	3	25	0.353569
3501	3	30	0.350527
3501	3	35	0.346913
3501	3	40	0.329343
3501	3	45	0.335621
3501	3	50	0.31751
3501	3	55	0.315935
3501	3	60	0.309055
3501	3	65	0.29713
3501	3	70	0.295846
3501	3	75	0.292
3501	3	80	0.28354
3501	3	85	0.274821
3501	3	90	0.259783
3501	3	95	0.265054
3501	3	100	0.27586
3501	3	105	0.296744
3501	3	110	0.315254
3501	3	115	0.325795
3501	3	120	0.347232
3501	3	125	0.366418
3501	3	130	0.384213
3501	3	135	0.397638
3501	3	140	0.413138
3501	3	145	0.40905
3501	3	150	0.427751
3501	3	155	0.436325
3501	3	160	0.435757
3501	3	165	0.439436
3501	3	170	0.447181
3501	3	175	0.462285
3501	3	180	0.476586
3501	4	1	0.683407
3501	4	2	0.517006
3501	4	3	0.499869
3501	4	4	0.442648
3501	4	5	0.433461
3501	4	6	0.422974
3501	4	7	0.416016
3501	4	8	0.410407
3501	4	9	0.410184
3501	4	10	0.409985
3501	4	11	0.370096
3501	4	12	0.371922
3501	4	13	0.373352
3501	4	14	0.374808
3501	4	15	0.374444
3501	4	20	0.349738
3501	4	25	0.355846
3501	4	30	0.356242
3501	4	35	0.345605
3501	4	40	0.341302
3501	4	45	0.346169
3501	4	50	0.297311
3501	4	55	0.283999
3501	4	60	0.273549
3501	4	65	0.264178
3501	4	70	0.264459
3501	4	75	0.269454
3501	4	80	0.274638
3501	4	85	0.282389
3501	4	90	0.311678
3501	4	95	0.333837
[truncated: 18,737 more rows]

## Sheet: IC#2 CS#2 SS#6
Case Id	Prototype Id	SetSize	Score
3471	1	1	1
3471	1	2	0.858977
3471	1	3	0.83944
3471	1	4	0.809069
3471	1	5	0.748039
3471	1	6	0.744279
3471	1	7	0.750683
3471	1	8	0.755515
3471	1	9	0.751899
3471	1	10	0.756033
3471	1	11	0.759563
3471	1	12	0.762589
3471	1	13	0.765211
3471	1	14	0.767246
3471	1	15	0.769194
3471	1	20	0.776141
3471	1	25	0.780858
3471	1	30	0.784039
3471	1	35	0.786202
3471	1	40	0.784307
3471	1	45	0.78585
3471	1	50	0.787253
3471	1	55	0.788389
3471	1	60	0.789272
3471	1	65	0.795491
3471	1	70	0.791483
3471	1	75	0.805085
3471	1	80	0.817021
3471	1	85	0.822634
3471	1	90	0.832318
3471	1	95	0.836409
3471	1	100	0.844467
3471	1	105	0.851769
3471	1	110	0.846459
3471	1	115	0.840297
3471	1	120	0.832709
3471	1	125	0.83031
3471	1	130	0.8302
3471	1	135	0.826983
3471	1	140	0.833132
3471	1	145	0.829927
3471	1	150	0.832769
3471	1	155	0.838143
3471	1	160	0.843183
3471	1	165	0.847919
3471	1	170	0.852377
3471	1	175	0.856581
3471	1	180	0.860552
3471	2	1	0.800366
3471	2	2	0.75916
3471	2	3	0.773414
3471	2	4	0.759549
3471	2	5	0.768023
3471	2	6	0.772982
3471	2	7	0.777116
3471	2	8	0.779852
3471	2	9	0.772974
3471	2	10	0.746397
3471	2	11	0.744039
3471	2	12	0.748174
3471	2	13	0.751653
3471	2	14	0.754536
3471	2	15	0.757323
3471	2	20	0.776274
3471	2	25	0.780778
3471	2	30	0.779855
3471	2	35	0.781805
3471	2	40	0.783885
3471	2	45	0.774877
3471	2	50	0.770917
3471	2	55	0.783227
3471	2	60	0.793199
3471	2	65	0.793281
3471	2	70	0.807819
3471	2	75	0.797717
3471	2	80	0.799651
3471	2	85	0.806394
3471	2	90	0.817063
3471	2	95	0.826618
3471	2	100	0.835224
3471	2	105	0.843016
3471	2	110	0.850105
3471	2	115	0.85658
3471	2	120	0.86252
3471	2	125	0.867987
3471	2	130	0.873036
3471	2	135	0.874949
3471	2	140	0.874949
3471	2	145	0.874949
3471	2	150	0.874949
3471	2	155	0.874949
3471	2	160	0.874949
3471	2	165	0.874949
3471	2	170	0.874949
3471	2	175	0.874949
3471	2	180	0.874949
3473	3	1	0.691195
3473	3	2	0.730765
3473	3	3	0.743955
3473	3	4	0.750431
3473	3	5	0.754412
3473	3	6	0.757066
3473	3	7	0.758704
3473	3	8	0.758766
3473	3	9	0.767223
3473	3	10	0.77068
3473	3	11	0.779039
3473	3	12	0.775341
3473	3	13	0.781972
3473	3	14	0.783388
3473	3	15	0.788428
3473	3	20	0.785557
3473	3	25	0.774282
3473	3	30	0.778838
3473	3	35	0.781965
3473	3	40	0.775368
3473	3	45	0.777952
3473	3	50	0.771113
3473	3	55	0.770352
3473	3	60	0.772111
3473	3	65	0.767459
3473	3	70	0.769134
3473	3	75	0.768088
3473	3	80	0.766822
3473	3	85	0.76331
3473	3	90	0.768288
3473	3	95	0.774942
3473	3	100	0.781229
3473	3	105	0.787398
3473	3	110	0.792892
3473	3	115	0.799586
3473	3	120	0.804367
3473	3	125	0.809661
3473	3	130	0.814532
3473	3	135	0.818717
3473	3	140	0.821981
3473	3	145	0.827573
3473	3	150	0.831727
3473	3	155	0.837155
3473	3	160	0.842244
3473	3	165	0.847024
3473	3	170	0.851524
3473	3	175	0.855766
3473	3	180	0.859772
3473	4	1	0.691195
3473	4	2	0.763037
3473	4	3	0.796232
3473	4	4	0.789758
3473	4	5	0.804115
3473	4	6	0.813261
3473	4	7	0.820023
3473	4	8	0.817796
3473	4	9	0.812522
3473	4	10	0.808303
3473	4	11	0.807608
3473	4	12	0.804502
3473	4	13	0.801735
3473	4	14	0.801739
3473	4	15	0.80177
3473	4	20	0.801672
3473	4	25	0.795532
3473	4	30	0.796249
3473	4	35	0.797657
3473	4	40	0.79996
3473	4	45	0.799701
3473	4	50	0.803724
3473	4	55	0.795587
3473	4	60	0.788785
3473	4	65	0.783605
3473	4	70	0.786164
3473	4	75	0.794837
3473	4	80	0.801001
3473	4	85	0.812706
3473	4	90	0.820442
3473	4	95	0.826517
3473	4	100	0.832827
3473	4	105	0.838493
3473	4	110	0.845835
3473	4	115	0.85078
3473	4	120	0.853095
3473	4	125	0.857019
3473	4	130	0.862518
3473	4	135	0.86761
3473	4	140	0.872338
3473	4	145	0.87674
3473	4	150	0.880849
3473	4	155	0.884693
3473	4	160	0.888296
3473	4	165	0.891681
3473	4	170	0.894867
3473	4	175	0.895482
3473	4	180	0.895482
3475	1	1	0.800698
3475	1	2	0.815735
3475	1	3	0.83723
3475	1	4	0.835616
3475	1	5	0.834647
3475	1	6	0.800715
3475	1	7	0.810184
3475	1	8	0.817435
3475	1	9	0.819424
3475	1	10	0.824606
3475	1	11	0.82898
3475	1	12	0.832713
3475	1	13	0.835938
3475	1	14	0.838616
3475	1	15	0.841055
3475	1	20	0.849831
3475	1	25	0.855542
3475	1	30	0.859442
3475	1	35	0.862203
3475	1	40	0.86228
3475	1	45	0.864072
3475	1	50	0.865612
3475	1	55	0.866872
3475	1	60	0.867891
3475	1	65	0.865409
3475	1	70	0.869101
3475	1	75	0.867848
3475	1	80	0.867115
3475	1	85	0.864857
3475	1	90	0.86437
3475	1	95	0.862512
3475	1	100	0.867523
3475	1	105	0.873713
3475	1	110	0.875872
3475	1	115	0.877833
3475	1	120	0.878599
3475	1	125	0.880318
3475	1	130	0.88172
3475	1	135	0.882066
3475	1	140	0.886232
3475	1	145	0.887434
3475	1	150	0.888862
3475	1	155	0.890517
3475	1	160	0.890302
3475	1	165	0.892697
3475	1	170	0.895013
3475	1	175	0.89799
3475	1	180	0.900804
3475	2	1	0.880219
3475	2	2	0.855496
3475	2	3	0.864048
3475	2	4	0.855729
3475	2	5	0.860814
3475	2	6	0.863789
3475	2	7	0.86627
3475	2	8	0.867911
3475	2	9	0.841791
3475	2	10	0.841004
3475	2	11	0.840234
3475	2	12	0.842791
3475	2	13	0.844993
3475	2	14	0.846864
3475	2	15	0.848668
3475	2	20	0.849904
3475	2	25	0.855498
3475	2	30	0.857079
3475	2	35	0.8597
3475	2	40	0.862038
3475	2	45	0.86299
3475	2	50	0.860611
3475	2	55	0.861455
3475	2	60	0.865558
3475	2	65	0.866129
3475	2	70	0.862761
3475	2	75	0.864865
3475	2	80	0.869945
3475	2	85	0.868972
3475	2	90	0.874497
3475	2	95	0.880992
3475	2	100	0.886847
3475	2	105	0.892153
3475	2	110	0.896984
3475	2	115	0.9014
3475	2	120	0.905453
3475	2	125	0.909186
3475	2	130	0.912636
3475	2	135	0.913943
3475	2	140	0.913943
3475	2	145	0.913943
3475	2	150	0.913943
3475	2	155	0.913943
3475	2	160	0.913943
3475	2	165	0.913943
3475	2	170	0.913943
3475	2	175	0.913943
3475	2	180	0.913943
3476	3	1	1
3476	3	2	0.856047
3476	3	3	0.7595
3476	3	4	0.748794
3476	3	5	0.741426
3476	3	6	0.736519
3476	3	7	0.732751
3476	3	8	0.728692
3476	3	9	0.730327
3476	3	10	0.732451
3476	3	11	0.737801
3476	3	12	0.736983
3476	3	13	0.741634
3476	3	14	0.742854
3476	3	15	0.746673
3476	3	20	0.747534
3476	3	25	0.786355
3476	3	30	0.781294
3476	3	35	0.775938
3476	3	40	0.797177
3476	3	45	0.792978
3476	3	50	0.813105
3476	3	55	0.816924
3476	3	60	0.81774
3476	3	65	0.83146
3476	3	70	0.834589
3476	3	75	0.83913
3476	3	80	0.847432
3476	3	85	0.856262
3476	3	90	0.856113
3476	3	95	0.85687
3476	3	100	0.855655
3476	3	105	0.853337
3476	3	110	0.85226
3476	3	115	0.854158
3476	3	120	0.851462
3476	3	125	0.85125
3476	3	130	0.851021
3476	3	135	0.850707
3476	3	140	0.850401
3476	3	145	0.854224
3476	3	150	0.855218
3476	3	155	0.859877
3476	3	160	0.864245
3476	3	165	0.868349
3476	3	170	0.872212
3476	3	175	0.875854
3476	3	180	0.879295
3476	4	1	1
3476	4	2	0.900927
3476	4	3	0.879
3476	4	4	0.837274
3476	4	5	0.83659
3476	4	6	0.835623
3476	4	7	0.835208
3476	4	8	0.825112
3476	4	9	0.762902
3476	4	10	0.759914
3476	4	11	0.759637
3476	4	12	0.757069
3476	4	13	0.754592
3476	4	14	0.755259
3476	4	15	0.75529
3476	4	20	0.755078
3476	4	25	0.749822
3476	4	30	0.750185
3476	4	35	0.752909
3476	4	40	0.764092
3476	4	45	0.763438
3476	4	50	0.774637
3476	4	55	0.794673
3476	4	60	0.811434
3476	4	65	0.825663
3476	4	70	0.8324
3476	4	75	0.836613
3476	4	80	0.838598
3476	4	85	0.847979
3476	4	90	0.846198
3476	4	95	0.8425
3476	4	100	0.843926
3476	4	105	0.845753
3476	4	110	0.852724
3476	4	115	0.855635
3476	4	120	0.855067
3476	4	125	0.856118
3476	4	130	0.861631
3476	4	135	0.866737
3476	4	140	0.87148
3476	4	145	0.875897
3476	4	150	0.88002
3476	4	155	0.883878
3476	4	160	0.887496
3476	4	165	0.890895
3476	4	170	0.894094
3476	4	175	0.894712
3476	4	180	0.894712
3477	3	1	0.629434
3477	3	2	0.730104
3477	3	3	0.76366
3477	3	4	0.783378
3477	3	5	0.792857
3477	3	6	0.765548
3477	3	7	0.775367
3477	3	8	0.782057
3477	3	9	0.777091
3477	3	10	0.786764
3477	3	11	0.786717
3477	3	12	0.791962
3477	3	13	0.792051
3477	3	14	0.79836
3477	3	15	0.798226
3477	3	20	0.817433
3477	3	25	0.794646
3477	3	30	0.809596
3477	3	35	0.820076
3477	3	40	0.802669
3477	3	45	0.811517
3477	3	50	0.794112
3477	3	55	0.794591
3477	3	60	0.798473
3477	3	65	0.788323
3477	3	70	0.788714
3477	3	75	0.785326
3477	3	80	0.779463
3477	3	85	0.771422
3477	3	90	0.776309
3477	3	95	0.781303
3477	3	100	0.787123
3477	3	105	0.794794
3477	3	110	0.801679
3477	3	115	0.809157
3477	3	120	0.816029
3477	3	125	0.823365
3477	3	130	0.830138
3477	3	135	0.836411
3477	3	140	0.842236
3477	3	145	0.847662
3477	3	150	0.852726
3477	3	155	0.857465
3477	3	160	0.861908
3477	3	165	0.866082
3477	3	170	0.870012
3477	3	175	0.873717
3477	3	180	0.877217
3477	4	1	0.629434
3477	4	2	0.715644
3477	4	3	0.755479
3477	4	4	0.774302
3477	4	5	0.786213
3477	4	6	0.793641
3477	4	7	0.799224
3477	4	8	0.809465
3477	4	9	0.811832
3477	4	10	0.763456
3477	4	11	0.774987
3477	4	12	0.7814
3477	4	13	0.786557
3477	4	14	0.793685
3477	4	15	0.799838
3477	4	20	0.820967
3477	4	25	0.832138
3477	4	30	0.840348
3477	4	35	0.844152
3477	4	40	0.841143
3477	4	45	0.845509
3477	4	50	0.845706
3477	4	55	0.827003
3477	4	60	0.813649
3477	4	65	0.801569
3477	4	70	0.799848
3477	4	75	0.806251
3477	4	80	0.810148
3477	4	85	0.821217
3477	4	90	0.831065
3477	4	95	0.839885
3477	4	100	0.847829
3477	4	105	0.855022
3477	4	110	0.861566
3477	4	115	0.867544
3477	4	120	0.873027
3477	4	125	0.878075
3477	4	130	0.882736
3477	4	135	0.886451
3477	4	140	0.889068
3477	4	145	0.892278
3477	4	150	0.894091
3477	4	155	0.896954
3477	4	160	0.90016
3477	4	165	0.903173
3477	4	170	0.906009
3477	4	175	0.906556
3477	4	180	0.906556
3480	3	1	1
3480	3	2	1
3480	3	3	1
3480	3	4	1
3480	3	5	1
3480	3	6	1
3480	3	7	1
3480	3	8	1
3480	3	9	1
3480	3	10	1
3480	3	11	1
3480	3	12	1
3480	3	13	1
3480	3	14	1
3480	3	15	1
3480	3	20	1
3480	3	25	1
3480	3	30	1
3480	3	35	1
3480	3	40	1
3480	3	45	1
3480	3	50	1
3480	3	55	1
3480	3	60	1
3480	3	65	1
3480	3	70	1
3480	3	75	1
3480	3	80	1
3480	3	85	1
3480	3	90	1
3480	3	95	1
3480	3	100	1
3480	3	105	1
3480	3	110	1
3480	3	115	1
3480	3	120	1
3480	3	125	1
3480	3	130	1
3480	3	135	1
3480	3	140	1
3480	3	145	1
3480	3	150	1
3480	3	155	1
3480	3	160	1
3480	3	165	1
3480	3	170	0.994172
3480	3	175	0.994339
3480	3	180	0.98926
3480	4	1	1
3480	4	2	1
3480	4	3	1
3480	4	4	1
3480	4	5	1
3480	4	6	1
3480	4	7	1
3480	4	8	1
3480	4	9	1
3480	4	10	1
3480	4	11	1
3480	4	12	1
3480	4	13	1
3480	4	14	1
3480	4	15	1
3480	4	20	1
3480	4	25	1
3480	4	30	1
3480	4	35	1
3480	4	40	1
3480	4	45	1
3480	4	50	1
3480	4	55	1
3480	4	60	1
3480	4	65	1
3480	4	70	1
3480	4	75	1
3480	4	80	1
3480	4	85	1
3480	4	90	1
3480	4	95	1
3480	4	100	1
3480	4	105	1
3480	4	110	1
3480	4	115	1
3480	4	120	1
3480	4	125	1
3480	4	130	1
3480	4	135	1
3480	4	140	1
3480	4	145	1
3480	4	150	1
3480	4	155	1
3480	4	160	1
3480	4	165	0.989886
3480	4	170	0.986031
3480	4	175	0.986112
3480	4	180	0.986112
3483	1	1	0.750872
3483	1	2	0.769669
3483	1	3	0.796537
3483	1	4	0.734355
3483	1	5	0.747347
3483	1	6	0.755607
3483	1	7	0.767563
3483	1	8	0.776606
3483	1	9	0.77861
3483	1	10	0.78504
3483	1	11	0.79043
3483	1	12	0.795001
3483	1	13	0.798927
3483	1	14	0.802156
3483	1	15	0.805093
3483	1	20	0.815538
3483	1	25	0.822263
3483	1	30	0.826806
3483	1	35	0.829987
3483	1	40	0.829806
3483	1	45	0.831874
3483	1	50	0.833657
3483	1	55	0.83511
3483	1	60	0.836276
3483	1	65	0.837074
3483	1	70	0.837938
3483	1	75	0.834792
3483	1	80	0.832491
3483	1	85	0.829834
3483	1	90	0.827636
3483	1	95	0.825524
3483	1	100	0.824264
3483	1	105	0.826198
3483	1	110	0.827073
3483	1	115	0.826545
3483	1	120	0.827807
3483	1	125	0.829345
3483	1	130	0.831551
3483	1	135	0.833321
3483	1	140	0.834896
3483	1	145	0.835514
3483	1	150	0.83992
3483	1	155	0.845062
3483	1	160	0.849883
3483	1	165	0.854414
3483	1	170	0.858679
3483	1	175	0.862701
3483	1	180	0.866501
3483	2	1	0.850274
3483	2	2	0.81937
3483	2	3	0.83006
3483	2	4	0.784312
3483	2	5	0.792703
3483	2	6	0.798884
3483	2	7	0.80414
3483	2	8	0.80824
3483	2	9	0.806593
3483	2	10	0.805198
3483	2	11	0.803884
3483	2	12	0.807055
3483	2	13	0.809756
3483	2	14	0.812025
3483	2	15	0.814215
3483	2	20	0.815634
3483	2	25	0.822206
3483	2	30	0.823763
3483	2	35	0.826776
3483	2	40	0.829496
3483	2	45	0.830638
3483	2	50	0.832804
3483	2	55	0.836262
3483	2	60	0.83919
3483	2	65	0.837221
3483	2	70	0.832791
3483	2	75	0.835962
3483	2	80	0.839014
3483	2	85	0.846497
3483	2	90	0.85227
3483	2	95	0.858608
3483	2	100	0.863214
3483	2	105	0.86732
3483	2	110	0.873292
3483	2	115	0.878749
3483	2	120	0.883755
3483	2	125	0.888364
3483	2	130	0.892622
3483	2	135	0.894235
3483	2	140	0.894235
3483	2	145	0.894235
3483	2	150	0.894235
3483	2	155	0.894235
3483	2	160	0.894235
3483	2	165	0.894235
3483	2	170	0.894235
3483	2	175	0.894235
3483	2	180	0.894235
3484	3	1	0.536793
3484	3	2	0.694222
3484	3	3	0.746699
3484	3	4	0.772861
3484	3	5	0.788619
3484	3	6	0.799124
3484	3	7	0.806462
3484	3	8	0.811212
3484	3	9	0.832188
3484	3	10	0.834104
3484	3	11	0.849185
3484	3	12	0.849391
3484	3	13	0.860976
3484	3	14	0.860288
3484	3	15	0.869603
3484	3	20	0.859463
3484	3	25	0.813521
3484	3	30	0.816703
3484	3	35	0.818583
3484	3	40	0.794245
3484	3	45	0.800326
3484	3	50	0.776186
3484	3	55	0.77291
3484	3	60	0.77722
3484	3	65	0.761086
3484	3	70	0.762433
3484	3	75	0.757615
3484	3	80	0.751072
3484	3	85	0.739873
3484	3	90	0.744759
3484	3	95	0.758193
3484	3	100	0.770283
3484	3	105	0.781222
3484	3	110	0.791167
3484	3	115	0.800246
3484	3	120	0.80857
3484	3	125	0.816227
3484	3	130	0.823295
3484	3	135	0.82984
3484	3	140	0.835917
3484	3	145	0.841575
3484	3	150	0.845859
3484	3	155	0.850831
3484	3	160	0.855493
3484	3	165	0.859872
3484	3	170	0.863993
3484	3	175	0.867879
3484	3	180	0.871549
3484	4	1	0.536793
3484	4	2	0.768397
3484	4	3	0.845598
3484	4	4	0.847111
3484	4	5	0.877689
3484	4	6	0.898074
3484	4	7	0.912635
3484	4	8	0.903757
3484	4	9	0.897967
3484	4	10	0.893336
3484	4	11	0.880516
3484	4	12	0.878111
3484	4	13	0.875986
3484	4	14	0.874226
3484	4	15	0.872052
3484	4	20	0.856294
3484	4	25	0.854538
3484	4	30	0.852067
3484	4	35	0.855766
3484	4	40	0.855439
3484	4	45	0.854637
3484	4	50	0.85428
3484	4	55	0.828066
3484	4	60	0.806639
3484	4	65	0.789372
3484	4	70	0.791846
3484	4	75	0.805723
3484	4	80	0.817865
3484	4	85	0.82682
3484	4	90	0.836441
3484	4	95	0.84505
3484	4	100	0.852797
3484	4	105	0.859807
3484	4	110	0.866179
3484	4	115	0.871997
3484	4	120	0.877331
3484	4	125	0.882238
3484	4	130	0.886767
3484	4	135	0.890961
3484	4	140	0.894855
3484	4	145	0.895302
3484	4	150	0.897788
3484	4	155	0.901085
3484	4	160	0.904176
3484	4	165	0.90708
3484	4	170	0.909813
3484	4	175	0.91034
3484	4	180	0.91034
3485	3	1	0.857641
3485	3	2	0.757783
3485	3	3	0.769283
3485	3	4	0.775922
3485	3	5	0.77942
3485	3	6	0.781776
3485	3	7	0.783297
3485	3	8	0.783628
3485	3	9	0.788794
3485	3	10	0.791821
3485	3	11	0.793874
3485	3	12	0.794827
3485	3	13	0.798787
3485	3	14	0.800698
3485	3	15	0.803932
3485	3	20	0.785522
3485	3	25	0.796581
3485	3	30	0.798707
3485	3	35	0.802701
3485	3	40	0.808397
3485	3	45	0.810903
3485	3	50	0.815606
3485	3	55	0.818279
3485	3	60	0.820937
3485	3	65	0.824297
3485	3	70	0.826715
3485	3	75	0.828405
3485	3	80	0.831294
3485	3	85	0.833385
3485	3	90	0.836805
3485	3	95	0.840356
3485	3	100	0.843838
3485	3	105	0.846542
3485	3	110	0.848999
3485	3	115	0.851064
3485	3	120	0.853775
3485	3	125	0.856523
3485	3	130	0.859053
3485	3	135	0.861337
3485	3	140	0.863478
3485	3	145	0.864788
3485	3	150	0.867874
3485	3	155	0.870738
3485	3	160	0.872115
3485	3	165	0.873869
3485	3	170	0.876449
3485	3	175	0.879959
3485	3	180	0.883274
3485	4	1	0.857641
3485	4	2	0.869483
3485	4	3	0.865437
3485	4	4	0.77413
3485	4	5	0.784316
3485	4	6	0.792274
3485	4	7	0.799206
3485	4	8	0.736146
3485	4	9	0.745592
3485	4	10	0.75279
3485	4	11	0.760217
3485	4	12	0.764597
3485	4	13	0.768055
3485	4	14	0.772852
3485	4	15	0.774692
3485	4	20	0.784841
3485	4	25	0.792865
3485	4	30	0.798097
3485	4	35	0.802967
3485	4	40	0.809376
3485	4	45	0.811525
3485	4	50	0.816001
3485	4	55	0.819981
3485	4	60	0.823645
3485	4	65	0.826835
3485	4	70	0.831061
3485	4	75	0.835637
3485	4	80	0.83976
3485	4	85	0.844038
3485	4	90	0.848156
3485	4	95	0.851706
3485	4	100	0.855216
3485	4	105	0.858457
3485	4	110	0.862099
3485	4	115	0.864898
3485	4	120	0.868093
3485	4	125	0.871604
3485	4	130	0.876485
3485	4	135	0.881008
3485	4	140	0.885211
3485	4	145	0.889127
3485	4	150	0.892785
3485	4	155	0.89621
3485	4	160	0.899422
3485	4	165	0.902441
3485	4	170	0.905285
3485	4	175	0.905235
3485	4	180	0.905235
3486	3	1	1
3486	3	2	0.745929
3486	3	3	0.661239
3486	3	4	0.622411
3486	3	5	0.5963
3486	3	6	0.578893
3486	3	7	0.56092
3486	3	8	0.549207
3486	3	9	0.599295
3486	3	10	0.594748
3486	3	11	0.631589
3486	3	12	0.621202
3486	3	13	0.65034
3486	3	14	0.63991
3486	3	15	0.663916
3486	3	20	0.633475
3486	3	25	0.688933
3486	3	30	0.662332
3486	3	35	0.646488
3486	3	40	0.679381
3486	3	45	0.664639
3486	3	50	0.698175
3486	3	55	0.698071
3486	3	60	0.700743
3486	3	65	0.723763
3486	3	70	0.730629
3486	3	75	0.736579
3486	3	80	0.753043
3486	3	85	0.76757
3486	3	90	0.780483
3486	3	95	0.792036
3486	3	100	0.802434
3486	3	105	0.811842
3486	3	110	0.820395
3486	3	115	0.828204
3486	3	120	0.835362
3486	3	125	0.841948
3486	3	130	0.848026
3486	3	135	0.853655
3486	3	140	0.858882
3486	3	145	0.863748
3486	3	150	0.86829
3486	3	155	0.872538
3486	3	160	0.876522
3486	3	165	0.880263
3486	3	170	0.883785
3486	3	175	0.887105
3486	3	180	0.890241
3486	4	1	1
3486	4	2	1
3486	4	3	1
3486	4	4	0.872965
3486	4	5	0.898372
3486	4	6	0.91531
3486	4	7	0.927408
3486	4	8	0.880825
3486	4	9	0.837607
3486	4	10	0.803032
3486	4	11	0.780143
3486	4	12	0.756119
3486	4	13	0.732809
3486	4	14	0.720024
3486	4	15	0.709005
3486	4	20	0.669975
3486	4	25	0.644943
3486	4	30	0.629021
3486	4	35	0.625728
3486	4	40	0.649582
3486	4	45	0.636774
3486	4	50	0.655085
3486	4	55	0.686441
3486	4	60	0.712571
3486	4	65	0.734681
3486	4	70	0.753632
3486	4	75	0.770057
3486	4	80	0.784428
3486	4	85	0.797109
3486	4	90	0.806937
3486	4	95	0.817099
3486	4	100	0.824956
3486	4	105	0.833292
3486	4	110	0.840869
3486	4	115	0.847788
3486	4	120	0.85413
3486	4	125	0.85894
3486	4	130	0.864365
3486	4	135	0.869389
3486	4	140	0.870467
3486	4	145	0.874934
3486	4	150	0.879103
3486	4	155	0.883003
3486	4	160	0.886659
3486	4	165	0.890093
3486	4	170	0.893326
3486	4	175	0.89395
3486	4	180	0.89395
3487	3	1	1
3487	3	2	0.925826
3487	3	3	0.901101
3487	3	4	0.888662
3487	3	5	0.88126
3487	3	6	0.876325
3487	3	7	0.872635
3487	3	8	0.869113
3487	3	9	0.883656
3487	3	10	0.870377
3487	3	11	0.882161
3487	3	12	0.879619
3487	3	13	0.888879
3487	3	14	0.886198
3487	3	15	0.893785
3487	3	20	0.883011
3487	3	25	0.900462
3487	3	30	0.892254
3487	3	35	0.886296
3487	3	40	0.896746
3487	3	45	0.891437
3487	3	50	0.902294
3487	3	55	0.903013
3487	3	60	0.903446
3487	3	65	0.910874
3487	3	70	0.912953
3487	3	75	0.914756
3487	3	80	0.920084
3487	3	85	0.924785
3487	3	90	0.92149
3487	3	95	0.925622
3487	3	100	0.926164
3487	3	105	0.922159
3487	3	110	0.919154
3487	3	115	0.918497
3487	3	120	0.913084
3487	3	125	0.905763
3487	3	130	0.900994
3487	3	135	0.897204
3487	3	140	0.8939
3487	3	145	0.89592
3487	3	150	0.894607
3487	3	155	0.898007
3487	3	160	0.901194
3487	3	165	0.904188
3487	3	170	0.905549
3487	3	175	0.908248
3487	3	180	0.909487
3487	4	1	1
3487	4	2	1
3487	4	3	1
3487	4	4	0.962913
3487	4	5	0.97033
3487	4	6	0.975275
3487	4	7	0.978807
3487	4	8	0.962913
3487	4	9	0.950551
3487	4	10	0.940661
3487	4	11	0.932463
3487	4	12	0.925729
3487	4	13	0.919941
3487	4	14	0.907865
3487	4	15	0.904117
3487	4	20	0.890846
3487	4	25	0.882983
3487	4	30	0.877465
3487	4	35	0.877824
3487	4	40	0.885457
3487	4	45	0.88132
3487	4	50	0.887187
3487	4	55	0.897443
3487	4	60	0.905989
3487	4	65	0.913221
3487	4	70	0.919419
3487	4	75	0.924791
3487	4	80	0.929492
3487	4	85	0.933639
3487	4	90	0.92723
3487	4	95	0.918748
3487	4	100	0.915308
3487	4	105	0.91246
3487	4	110	0.916439
3487	4	115	0.915787
3487	4	120	0.911171
3487	4	125	0.90783
3487	4	130	0.911375
3487	4	135	0.914657
3487	4	140	0.917705
3487	4	145	0.920543
3487	4	150	0.923192
3487	4	155	0.925669
3487	4	160	0.927992
3487	4	165	0.927646
3487	4	170	0.928736
3487	4	175	0.929152
3487	4	180	0.929152
3488	1	1	0.66783
3488	1	2	0.735016
3488	1	3	0.752397
3488	1	4	0.764848
3488	1	5	0.772319
3488	1	6	0.7773
3488	1	7	0.778945
3488	1	8	0.765584
3488	1	9	0.76948
3488	1	10	0.772712
3488	1	11	0.774175
3488	1	12	0.775395
3488	1	13	0.776428
3488	1	14	0.776997
3488	1	15	0.773716
3488	1	20	0.76927
3488	1	25	0.773113
3488	1	30	0.776052
3488	1	35	0.777974
3488	1	40	0.780265
3488	1	45	0.782358
3488	1	50	0.784195
3488	1	55	0.785676
3488	1	60	0.786839
3488	1	65	0.791483
3488	1	70	0.806377
3488	1	75	0.803466
3488	1	80	0.801426
3488	1	85	0.799346
3488	1	90	0.797638
3488	1	95	0.795989
3488	1	100	0.803341
3488	1	105	0.812706
3488	1	110	0.821219
3488	1	115	0.828993
3488	1	120	0.836118
3488	1	125	0.842673
3488	1	130	0.848724
3488	1	135	0.854327
3488	1	140	0.85953
3488	1	145	0.864373
3488	1	150	0.868894
3488	1	155	0.871057
3488	1	160	0.875087
3488	1	165	0.875991
3488	1	170	0.878716
3488	1	175	0.879413
3488	1	180	0.878487
3488	2	1	0.787159
3488	2	2	0.794681
3488	2	3	0.792725
3488	2	4	0.795095
3488	2	5	0.793838
3488	2	6	0.792266
3488	2	7	0.791773
3488	2	8	0.776808
3488	2	9	0.77963
3488	2	10	0.781887
3488	2	11	0.783593
3488	2	12	0.784028
3488	2	13	0.779701
3488	2	14	0.77574
3488	2	15	0.776612
3488	2	20	0.773393
3488	2	25	0.776731
3488	2	30	0.780755
3488	2	35	0.782732
3488	2	40	0.784836
3488	2	45	0.79516
3488	2	50	0.810061
3488	2	55	0.821939
3488	2	60	0.836777
3488	2	65	0.840476
3488	2	70	0.831114
3488	2	75	0.842373
3488	2	80	0.852225
3488	2	85	0.860918
3488	2	90	0.866891
3488	2	95	0.867199
3488	2	100	0.867427
3488	2	105	0.870703
3488	2	110	0.870766
3488	2	115	0.876385
3488	2	120	0.881535
3488	2	125	0.886274
3488	2	130	0.890648
3488	2	135	0.892305
3488	2	140	0.892305
3488	2	145	0.892305
3488	2	150	0.892305
3488	2	155	0.892305
3488	2	160	0.892305
3488	2	165	0.892305
3488	2	170	0.892305
3488	2	175	0.892305
3488	2	180	0.892305
3489	3	1	0.629434
3489	3	2	0.61717
3489	3	3	0.6918
3489	3	4	0.729942
3489	3	5	0.751438
3489	3	6	0.765548
3489	3	7	0.775367
3489	3	8	0.782057
3489	3	9	0.762085
3489	3	10	0.773327
3489	3	11	0.76249
3489	3	12	0.769841
3489	3	13	0.761487
3489	3	14	0.770067
3489	3	15	0.762929
3489	3	20	0.791236
3489	3	25	0.769472
3489	3	30	0.78872
3489	3	35	0.802248
3489	3	40	0.788765
3489	3	45	0.799186
3489	3	50	0.783891
3489	3	55	0.784342
3489	3	60	0.786009
3489	3	65	0.776824
3489	3	70	0.775477
3489	3	75	0.772982
3489	3	80	0.766322
3489	3	85	0.759062
3489	3	90	0.764643
3489	3	95	0.763447
3489	3	100	0.765547
3489	3	105	0.77197
3489	3	110	0.777638
3489	3	115	0.785056
3489	3	120	0.791886
3489	3	125	0.800194
3489	3	130	0.807865
3489	3	135	0.814968
3489	3	140	0.821565
3489	3	145	0.827708
3489	3	150	0.833442
3489	3	155	0.838806
3489	3	160	0.843836
3489	3	165	0.848561
3489	3	170	0.853009
3489	3	175	0.857202
3489	3	180	0.861164
3489	4	1	0.629434
3489	4	2	0.652939
3489	4	3	0.672197
3489	4	4	0.598416
3489	4	5	0.605563
3489	4	6	0.611817
3489	4	7	0.618371
3489	4	8	0.654149
3489	4	9	0.6777
3489	4	10	0.696037
3489	4	11	0.713968
3489	4	12	0.725685
3489	4	13	0.735306
3489	4	14	0.746242
3489	4	15	0.75568
3489	4	20	0.788194
3489	4	25	0.8061
3489	4	30	0.818756
3489	4	35	0.821918
3489	4	40	0.815309
3489	4	45	0.822597
3489	4	50	0.822864
3489	4	55	0.807208
3489	4	60	0.793846
3489	4	65	0.782489
3489	4	70	0.776954
3489	4	75	0.777274
3489	4	80	0.775475
3489	4	85	0.788605
3489	4	90	0.800283
3489	4	95	0.810738
3489	4	100	0.820153
3489	4	105	0.828676
3489	4	110	0.836427
3489	4	115	0.843507
3489	4	120	0.85
3489	4	125	0.855975
3489	4	130	0.861492
3489	4	135	0.866602
3489	4	140	0.871349
3489	4	145	0.875769
3489	4	150	0.879896
3489	4	155	0.883757
3489	4	160	0.887378
3489	4	165	0.89078
3489	4	170	0.893982
3489	4	175	0.8946
3489	4	180	0.8946
3490	1	1	0.501744
3490	1	2	0.602524
3490	1	3	0.628595
3490	1	4	0.647272
3490	1	5	0.658479
3490	1	6	0.665949
3490	1	7	0.668417
3490	1	8	0.658474
3490	1	9	0.663196
3490	1	10	0.667146
3490	1	11	0.668607
3490	1	12	0.669825
3490	1	13	0.670856
3490	1	14	0.671266
3490	1	15	0.660158
3490	1	20	0.653593
3490	1	25	0.659419
3490	1	30	0.66387
3490	1	35	0.666782
3490	1	40	0.670242
3490	1	45	0.673398
3490	1	50	0.676168
3490	1	55	0.6784
3490	1	60	0.680154
3490	1	65	0.687128
3490	1	70	0.709476
3490	1	75	0.705115
3490	1	80	0.702061
3490	1	85	0.698946
3490	1	90	0.696387
3490	1	95	0.693918
3490	1	100	0.70495
3490	1	105	0.719
3490	1	110	0.731772
3490	1	115	0.743435
3490	1	120	0.754125
3490	1	125	0.76396
3490	1	130	0.773038
3490	1	135	0.781444
3490	1	140	0.78925
3490	1	145	0.796517
3490	1	150	0.8033
3490	1	155	0.809645
3490	1	160	0.815594
3490	1	165	0.821182
3490	1	170	0.826441
3490	1	175	0.8314
3490	1	180	0.836083
3490	2	1	0.680738
3490	2	2	0.692021
3490	2	3	0.689088
3490	2	4	0.692642
3490	2	5	0.690758
3490	2	6	0.688399
3490	2	7	0.687659
3490	2	8	0.675311
3490	2	9	0.678421
3490	2	10	0.680909
3490	2	11	0.682734
3490	2	12	0.682774
3490	2	13	0.669071
3490	2	14	0.663165
3490	2	15	0.664502
3490	2	20	0.659777
3490	2	25	0.664847
3490	2	30	0.670925
3490	2	35	0.673919
3490	2	40	0.677098
3490	2	45	0.692601
3490	2	50	0.714966
3490	2	55	0.732794
3490	2	60	0.755061
3490	2	65	0.760619
3490	2	70	0.746582
3490	2	75	0.763477
3490	2	80	0.77826
3490	2	85	0.791303
3490	2	90	0.802897
3490	2	95	0.813271
3490	2	100	0.822608
3490	2	105	0.831055
3490	2	110	0.838734
3490	2	115	0.845746
3490	2	120	0.852173
3490	2	125	0.858086
3490	2	130	0.863544
3490	2	135	0.865612
3490	2	140	0.865612
3490	2	145	0.865612
3490	2	150	0.865612
3490	2	155	0.865612
3490	2	160	0.865612
3490	2	165	0.865612
3490	2	170	0.865612
3490	2	175	0.865612
3490	2	180	0.865612
3491	1	1	0.750872
3491	1	2	0.875436
3491	1	3	0.916957
3491	1	4	0.937718
3491	1	5	0.950174
3491	1	6	0.958479
3491	1	7	0.96441
3491	1	8	0.968859
3491	1	9	0.972319
3491	1	10	0.975087
3491	1	11	0.977352
3491	1	12	0.979239
3491	1	13	0.980836
3491	1	14	0.982205
3491	1	15	0.983391
3491	1	20	0.987544
3491	1	25	0.990035
3491	1	30	0.991696
3491	1	35	0.992882
3491	1	40	0.993772
3491	1	45	0.994464
3491	1	50	0.995017
3491	1	55	0.99547
3491	1	60	0.995848
3491	1	65	0.986892
3491	1	70	0.987828
3491	1	75	0.976775
3491	1	80	0.967485
3491	1	85	0.959077
3491	1	90	0.951708
3491	1	95	0.945026
3491	1	100	0.945638
3491	1	105	0.948227
3491	1	110	0.95058
3491	1	115	0.952729
3491	1	120	0.954698
3491	1	125	0.956511
3491	1	130	0.956814
3491	1	135	0.956995
3491	1	140	0.958531
3491	1	145	0.959961
3491	1	150	0.957701
3491	1	155	0.956708
3491	1	160	0.952245
3491	1	165	0.952569
3491	1	170	0.952879
3491	1	175	0.954225
3491	1	180	0.955497
3491	2	1	1
3491	2	2	1
3491	2	3	1
3491	2	4	1
3491	2	5	1
3491	2	6	1
3491	2	7	1
3491	2	8	1
3491	2	9	1
3491	2	10	1
3491	2	11	1
3491	2	12	1
3491	2	13	1
3491	2	14	1
3491	2	15	1
3491	2	20	0.987544
3491	2	25	0.990035
3491	2	30	0.991696
3491	2	35	0.992882
3491	2	40	0.993772
3491	2	45	0.994464
3491	2	50	0.987241
3491	2	55	0.977635
3491	2	60	0.973558
3491	2	65	0.966138
3491	2	70	0.952989
3491	2	75	0.956123
3491	2	80	0.95664
3491	2	85	0.95056
3491	2	90	0.949225
3491	2	95	0.951897
3491	2	100	0.954302
3491	2	105	0.956479
3491	2	110	0.958457
3491	2	115	0.960263
3491	2	120	0.961919
3491	2	125	0.963442
3491	2	130	0.964848
3491	2	135	0.964304
3491	2	140	0.964304
3491	2	145	0.964304
3491	2	150	0.964304
3491	2	155	0.964304
3491	2	160	0.964304
3491	2	165	0.964304
3491	2	170	0.964304
3491	2	175	0.964304
3491	2	180	0.964304
3492	1	1	1
3492	1	2	0.901101
3492	1	3	0.867618
3492	1	4	0.851264
3492	1	5	0.841452
3492	1	6	0.83491
3492	1	7	0.830238
3492	1	8	0.826369
3492	1	9	0.823512
3492	1	10	0.807943
3492	1	11	0.807421
3492	1	12	0.806987
3492	1	13	0.806619
3492	1	14	0.806008
3492	1	15	0.805651
3492	1	20	0.802168
3492	1	25	0.802113
3492	1	30	0.802011
3492	1	35	0.801771
3492	1	40	0.801088
3492	1	45	0.799013
3492	1	50	0.798341
3492	1	55	0.798536
3492	1	60	0.798627
3492	1	65	0.807835
3492	1	70	0.812571
3492	1	75	0.825066
3492	1	80	0.836
3492	1	85	0.843202
3492	1	90	0.851913
3492	1	95	0.857435
3492	1	100	0.864563
3492	1	105	0.871013
3492	1	110	0.871351
3492	1	115	0.872059
3492	1	120	0.870981
3492	1	125	0.871657
3492	1	130	0.873321
3492	1	135	0.873312
3492	1	140	0.877837
3492	1	145	0.877613
3492	1	150	0.880299
3492	1	155	0.884161
3492	1	160	0.88778
3492	1	165	0.891181
3492	1	170	0.894382
3492	1	175	0.897399
3492	1	180	0.900249
3492	2	1	0.800652
3492	2	2	0.801427
3492	2	3	0.801686
3492	2	4	0.801815
3492	2	5	0.801892
3492	2	6	0.801255
3492	2	7	0.801391
3492	2	8	0.801128
3492	2	9	0.801247
3492	2	10	0.801343
3492	2	11	0.80128
3492	2	12	0.801357
3492	2	13	0.801303
3492	2	14	0.801072
3492	2	15	0.801147
3492	2	20	0.811094
3492	2	25	0.803693
3492	2	30	0.801835
3492	2	35	0.8008
3492	2	40	0.799607
3492	2	45	0.799
3492	2	50	0.806486
3492	2	55	0.820154
3492	2	60	0.832088
3492	2	65	0.839221
3492	2	70	0.850705
3492	2	75	0.850438
3492	2	80	0.854562
3492	2	85	0.860678
3492	2	90	0.868418
3492	2	95	0.875343
3492	2	100	0.881576
3492	2	105	0.887215
3492	2	110	0.892342
3492	2	115	0.897023
3492	2	120	0.901313
3492	2	125	0.903704
3492	2	130	0.904187
3492	2	135	0.905639
3492	2	140	0.905639
3492	2	145	0.905639
3492	2	150	0.905639
3492	2	155	0.905639
3492	2	160	0.905639
3492	2	165	0.905639
3492	2	170	0.905639
3492	2	175	0.905639
3492	2	180	0.905639
3494	3	1	0.657473
3494	3	2	0.828737
3494	3	3	0.885824
3494	3	4	0.914368
3494	3	5	0.931495
3494	3	6	0.942912
3494	3	7	0.951068
3494	3	8	0.957184
3494	3	9	0.961941
3494	3	10	0.965747
3494	3	11	0.968861
3494	3	12	0.971456
3494	3	13	0.973652
3494	3	14	0.975534
3494	3	15	0.977165
3494	3	20	0.982874
3494	3	25	0.935405
3494	3	30	0.946171
3494	3	35	0.95386
3494	3	40	0.924374
3494	3	45	0.932777
3494	3	50	0.90452
3494	3	55	0.901678
3494	3	60	0.905051
3494	3	65	0.887355
3494	3	70	0.8862
3494	3	75	0.879707
3494	3	80	0.869872
3494	3	85	0.856514
3494	3	90	0.851902
3494	3	95	0.859696
3494	3	100	0.866712
3494	3	105	0.873059
3494	3	110	0.878829
3494	3	115	0.876598
3494	3	120	0.88174
3494	3	125	0.882593
3494	3	130	0.88344
3494	3	135	0.884172
3494	3	140	0.885233
3494	3	145	0.876745
3494	3	150	0.880853
3494	3	155	0.879031
3494	3	160	0.871885
3494	3	165	0.867822
3494	3	170	0.866683
3494	3	175	0.870492
3494	3	180	0.874089
3494	4	1	0.657473
3494	4	2	0.828737
3494	4	3	0.885824
3494	4	4	0.914368
3494	4	5	0.931495
3494	4	6	0.942912
3494	4	7	0.951068
3494	4	8	0.957184
3494	4	9	0.961941
3494	4	10	0.965747
3494	4	11	0.968861
3494	4	12	0.971456
3494	4	13	0.973652
3494	4	14	0.975534
3494	4	15	0.977165
3494	4	20	0.982874
3494	4	25	0.986299
3494	4	30	0.988582
3494	4	35	0.990214
3494	4	40	0.982665
3494	4	45	0.984591
3494	4	50	0.96971
3494	4	55	0.940838
3494	4	60	0.91882
3494	4	65	0.899311
3494	4	70	0.896447
3494	4	75	0.897706
3494	4	80	0.904099
3494	4	85	0.887496
3494	4	90	0.888961
3494	4	95	0.889711
3494	4	100	0.890844
3494	4	105	0.891759
3494	4	110	0.8848
3494	4	115	0.88211
3494	4	120	0.887022
3494	4	125	0.891541
3494	4	130	0.895713
3494	4	135	0.899575
3494	4	140	0.903162
3494	4	145	0.906501
3494	4	150	0.909618
3494	4	155	0.912533
3494	4	160	0.915266
3494	4	165	0.917834
3494	4	170	0.920251
3494	4	175	0.920717
3494	4	180	0.920717
3495	3	1	0.382391
3495	3	2	0.550173
3495	3	3	0.496547
3495	3	4	0.562449
3495	3	5	0.597898
3495	3	6	0.620625
3495	3	7	0.636095
3495	3	8	0.646221
3495	3	9	0.680722
3495	3	10	0.692503
3495	3	11	0.717452
3495	3	12	0.719929
3495	3	13	0.739393
3495	3	14	0.743911
3495	3	15	0.759494
3495	3	20	0.767304
3495	3	25	0.709562
3495	3	30	0.725707
3495	3	35	0.736921
3495	3	40	0.705149
3495	3	45	0.715984
3495	3	50	0.684019
3495	3	55	0.681023
3495	3	60	0.688097
3495	3	65	0.666914
3495	3	70	0.669609
3495	3	75	0.663877
3495	3	80	0.655567
3495	3	85	0.64096
3495	3	90	0.648023
3495	3	95	0.666561
3495	3	100	0.683244
3495	3	105	0.698337
3495	3	110	0.712058
3495	3	115	0.724584
3495	3	120	0.736067
3495	3	125	0.74663
3495	3	130	0.75638
3495	3	135	0.765407
3495	3	140	0.77379
3495	3	145	0.781594
3495	3	150	0.788877
3495	3	155	0.795691
3495	3	160	0.802078
3495	3	165	0.808078
3495	3	170	0.813725
3495	3	175	0.81905
3495	3	180	0.824078
3495	4	1	0.382391
3495	4	2	0.691195
3495	4	3	0.79413
3495	4	4	0.775086
3495	4	5	0.820069
3495	4	6	0.850058
3495	4	7	0.871478
3495	4	8	0.862783
3495	4	9	0.790581
3495	4	10	0.786245
3495	4	11	0.788627
3495	4	12	0.784581
3495	4	13	0.780784
3495	4	14	0.782715
3495	4	15	0.784364
3495	4	20	0.78957
3495	4	25	0.790149
3495	4	30	0.792003
3495	4	35	0.796943
3495	4	40	0.79693
3495	4	45	0.797184
3495	4	50	0.797049
3495	4	55	0.761484
3495	4	60	0.732619
3495	4	65	0.709511
3495	4	70	0.713163
3495	4	75	0.732215
3495	4	80	0.748894
3495	4	85	0.763617
3495	4	90	0.776709
3495	4	95	0.788427
3495	4	100	0.798976
3495	4	105	0.808523
3495	4	110	0.817204
3495	4	115	0.825133
3495	4	120	0.832402
3495	4	125	0.839091
3495	4	130	0.845266
3495	4	135	0.850985
3495	4	140	0.856296
3495	4	145	0.861242
3495	4	150	0.865859
3495	4	155	0.870178
3495	4	160	0.874228
3495	4	165	0.878032
3495	4	170	0.881614
3495	4	175	0.882305
3495	4	180	0.882305
3499	3	1	1
3499	3	2	0.950551
3499	3	3	0.934067
3499	3	4	0.925775
3499	3	5	0.92084
3499	3	6	0.91755
3499	3	7	0.91509
3499	3	8	0.912742
3499	3	9	0.922437
3499	3	10	0.920283
3499	3	11	0.92753
3499	3	12	0.925328
3499	3	13	0.931072
3499	3	14	0.928916
3499	3	15	0.933655
3499	3	20	0.921749
3499	3	25	0.933435
3499	3	30	0.925931
3499	3	35	0.920308
3499	3	40	0.927761
3499	3	45	0.9246
3499	3	50	0.93214
3499	3	55	0.932867
3499	3	60	0.933467
3499	3	65	0.938585
3499	3	70	0.940114
3499	3	75	0.941439
3499	3	80	0.945099
3499	3	85	0.948329
3499	3	90	0.947694
3499	3	95	0.950447
3499	3	100	0.952138
3499	3	105	0.952169
3499	3	110	0.952162
3499	3	115	0.950729
3499	3	120	0.950083
3499	3	125	0.948647
3499	3	130	0.947306
3499	3	135	0.945943
3499	3	140	0.944694
3499	3	145	0.942738
3499	3	150	0.942476
3499	3	155	0.942758
3499	3	160	0.941511
3499	3	165	0.941077
3499	3	170	0.940753
3499	3	175	0.942446
3499	3	180	0.942538
3499	4	1	1
3499	4	2	1
3499	4	3	1
3499	4	4	0.975275
3499	4	5	0.98022
3499	4	6	0.983517
3499	4	7	0.985872
3499	4	8	0.974439
3499	4	9	0.96629
3499	4	10	0.959771
3499	4	11	0.948417
3499	4	12	0.944474
3499	4	13	0.941078
3499	4	14	0.938208
3499	4	15	0.935288
3499	4	20	0.919636
3499	4	25	0.915377
3499	4	30	0.911672
3499	4	35	0.912667
3499	4	40	0.918491
3499	4	45	0.916304
3499	4	50	0.917596
3499	4	55	0.925087
3499	4	60	0.93133
3499	4	65	0.936612
3499	4	70	0.94114
3499	4	75	0.943395
3499	4	80	0.946932
3499	4	85	0.944605
3499	4	90	0.943683
3499	4	95	0.941977
3499	4	100	0.941327
3499	4	105	0.940667
3499	4	110	0.940064
3499	4	115	0.939103
3499	4	120	0.938932
3499	4	125	0.939423
3499	4	130	0.940815
3499	4	135	0.942128
3499	4	140	0.944195
3499	4	145	0.944058
3499	4	150	0.945119
3499	4	155	0.945346
3499	4	160	0.946474
3499	4	165	0.946422
3499	4	170	0.947306
3499	4	175	0.947614
3499	4	180	0.947614
3500	3	1	0.79413
3500	3	2	0.75706
3500	3	3	0.783666
3500	3	4	0.797604
3500	3	5	0.805708
3500	3	6	0.811154
3500	3	7	0.814946
3500	3	8	0.817209
3500	3	9	0.798233
3500	3	10	0.804153
3500	3	11	0.790762
3500	3	12	0.795605
3500	3	13	0.78685
3500	3	14	0.792344
3500	3	15	0.784014
3500	3	20	0.780648
3500	3	25	0.782473
3500	3	30	0.794395
3500	3	35	0.804665
3500	3	40	0.804563
3500	3	45	0.811808
3500	3	50	0.809817
3500	3	55	0.812559
3500	3	60	0.81417
3500	3	65	0.813537
3500	3	70	0.813929
3500	3	75	0.814646
3500	3	80	0.813358
3500	3	85	0.81232
3500	3	90	0.81696
3500	3	95	0.815106
3500	3	100	0.815149
3500	3	105	0.818227
3500	3	110	0.820861
3500	3	115	0.825748
3500	3	120	0.829335
3500	3	125	0.832937
3500	3	130	0.837177
3500	3	135	0.841421
3500	3	140	0.845469
3500	3	145	0.85039
3500	3	150	0.854265
3500	3	155	0.858935
3500	3	160	0.856466
3500	3	165	0.860806
3500	3	170	0.864891
3500	3	175	0.868744
3500	3	180	0.872382
3500	4	1	0.79413
3500	4	2	0.749722
3500	4	3	0.735107
3500	4	4	0.689061
3500	4	5	0.683131
3500	4	6	0.67728
3500	4	7	0.676791
3500	4	8	0.633424
3500	4	9	0.659195
3500	4	10	0.679513
3500	4	11	0.697158
3500	4	12	0.710582
3500	4	13	0.721737
3500	4	14	0.732563
3500	4	15	0.740298
3500	4	20	0.769832
3500	4	25	0.788832
3500	4	30	0.801368
3500	4	35	0.806383
3500	4	40	0.805712
3500	4	45	0.812615
3500	4	50	0.816859
3500	4	55	0.814794
3500	4	60	0.813037
3500	4	65	0.811626
3500	4	70	0.809615
3500	4	75	0.810498
3500	4	80	0.808422
3500	4	85	0.81946
3500	4	90	0.827478
3500	4	95	0.834098
3500	4	100	0.840646
3500	4	105	0.836166
3500	4	110	0.843543
3500	4	115	0.849309
3500	4	120	0.853686
3500	4	125	0.85769
3500	4	130	0.863125
3500	4	135	0.868159
3500	4	140	0.872837
3500	4	145	0.877193
3500	4	150	0.881261
3500	4	155	0.884635
3500	4	160	0.887789
3500	4	165	0.891169
3500	4	170	0.894352
3500	4	175	0.894966
3500	4	180	0.894966
3501	3	1	0.768397
3501	3	2	0.847111
3501	3	3	0.873349
3501	3	4	0.88643
3501	3	5	0.894309
3501	3	6	0.899562
3501	3	7	0.903231
3501	3	8	0.905606
3501	3	9	0.897985
3501	3	10	0.900754
3501	3	11	0.895076
3501	3	12	0.897638
3501	3	13	0.892975
3501	3	14	0.895311
3501	3	15	0.891224
3501	3	20	0.897049
3501	3	25	0.880614
3501	3	30	0.886563
3501	3	35	0.890615
3501	3	40	0.880588
3501	3	45	0.885465
3501	3	50	0.875057
3501	3	55	0.874535
3501	3	60	0.874339
3501	3	65	0.867369
3501	3	70	0.866165
3501	3	75	0.864288
3501	3	80	0.859872
3501	3	85	0.856689
3501	3	90	0.856459
3501	3	95	0.855703
3501	3	100	0.856649
3501	3	105	0.860473
3501	3	110	0.863833
3501	3	115	0.86361
3501	3	120	0.867986
3501	3	125	0.871166
3501	3	130	0.874102
3501	3	135	0.876481
3501	3	140	0.87897
3501	3	145	0.875181
3501	3	150	0.879342
3501	3	155	0.879693
3501	3	160	0.876623
3501	3	165	0.875397
3501	3	170	0.87592
3501	3	175	0.879465
3501	3	180	0.882813
3501	4	1	0.768397
3501	4	2	0.802709
3501	4	3	0.814569
3501	4	4	0.842384
3501	4	5	0.841311
3501	4	6	0.840095
3501	4	7	0.839496
3501	4	8	0.84966
3501	4	9	0.858123
3501	4	10	0.864893
3501	4	11	0.865917
3501	4	12	0.87091
3501	4	13	0.875089
3501	4	14	0.878702
3501	4	15	0.881509
3501	4	20	0.88726
3501	4	25	0.894559
3501	4	30	0.898775
3501	4	35	0.898785
3501	4	40	0.894082
3501	4	45	0.897419
3501	4	50	0.890976
3501	4	55	0.881121
3501	4	60	0.87315
3501	4	65	0.866307
3501	4	70	0.862795
3501	4	75	0.859924
3501	4	80	0.858747
3501	4	85	0.854422
3501	4	90	0.859519
3501	4	95	0.863667
[truncated: 18,737 more rows]

## Sheet: IC#2 CS#2 SS#7
Case Id	Prototype Id	SetSize	Score
3471	1	1	1
3471	1	2	0.858977
3471	1	3	0.83944
3471	1	4	0.809069
3471	1	5	0.780588
3471	1	6	0.770149
3471	1	7	0.774688
3471	1	8	0.777727
3471	1	9	0.77084
3471	1	10	0.773907
3471	1	11	0.776453
3471	1	12	0.778576
3471	1	13	0.780372
3471	1	14	0.781615
3471	1	15	0.782865
3471	1	20	0.787089
3471	1	25	0.789993
3471	1	30	0.791863
3471	1	35	0.793033
3471	1	40	0.790189
3471	1	45	0.791147
3471	1	50	0.792077
3471	1	55	0.792815
3471	1	60	0.793359
3471	1	65	0.799752
3471	1	70	0.796076
3471	1	75	0.809671
3471	1	80	0.821566
3471	1	85	0.827172
3471	1	90	0.836774
3471	1	95	0.840821
3471	1	100	0.84878
3471	1	105	0.855981
3471	1	110	0.850677
3471	1	115	0.844515
3471	1	120	0.836928
3471	1	125	0.834482
3471	1	130	0.834304
3471	1	135	0.831039
3471	1	140	0.837073
3471	1	145	0.83382
3471	1	150	0.836572
3471	1	155	0.841844
3471	1	160	0.846786
3471	1	165	0.851429
3471	1	170	0.855799
3471	1	175	0.859919
3471	1	180	0.86381
3471	2	1	0.800366
3471	2	2	0.75916
3471	2	3	0.773414
3471	2	4	0.759549
3471	2	5	0.768023
3471	2	6	0.772982
3471	2	7	0.777116
3471	2	8	0.779852
3471	2	9	0.772974
3471	2	10	0.762343
3471	2	11	0.758107
3471	2	12	0.761758
3471	2	13	0.764728
3471	2	14	0.767088
3471	2	15	0.769411
3471	2	20	0.787235
3471	2	25	0.789907
3471	2	30	0.787401
3471	2	35	0.788385
3471	2	40	0.789746
3471	2	45	0.780925
3471	2	50	0.777604
3471	2	55	0.789974
3471	2	60	0.799903
3471	2	65	0.800001
3471	2	70	0.814287
3471	2	75	0.804231
3471	2	80	0.80602
3471	2	85	0.812551
3471	2	90	0.822965
3471	2	95	0.832283
3471	2	100	0.840669
3471	2	105	0.848256
3471	2	110	0.855153
3471	2	115	0.861451
3471	2	120	0.867224
3471	2	125	0.872535
3471	2	130	0.877437
3471	2	135	0.879294
3471	2	140	0.879294
3471	2	145	0.879294
3471	2	150	0.879294
3471	2	155	0.879294
3471	2	160	0.879294
3471	2	165	0.879294
3471	2	170	0.879294
3471	2	175	0.879294
3471	2	180	0.879294
3473	3	1	0.691195
3473	3	2	0.730765
3473	3	3	0.743955
3473	3	4	0.750431
3473	3	5	0.754412
3473	3	6	0.757066
3473	3	7	0.758704
3473	3	8	0.758766
3473	3	9	0.767223
3473	3	10	0.77068
3473	3	11	0.779039
3473	3	12	0.775341
3473	3	13	0.781972
3473	3	14	0.783388
3473	3	15	0.788428
3473	3	20	0.785557
3473	3	25	0.774282
3473	3	30	0.778838
3473	3	35	0.781965
3473	3	40	0.775368
3473	3	45	0.777952
3473	3	50	0.771113
3473	3	55	0.770352
3473	3	60	0.772111
3473	3	65	0.767459
3473	3	70	0.769134
3473	3	75	0.768088
3473	3	80	0.766822
3473	3	85	0.76331
3473	3	90	0.768288
3473	3	95	0.774942
3473	3	100	0.781229
3473	3	105	0.787398
3473	3	110	0.792892
3473	3	115	0.799586
3473	3	120	0.804367
3473	3	125	0.809661
3473	3	130	0.814532
3473	3	135	0.818717
3473	3	140	0.821981
3473	3	145	0.827573
3473	3	150	0.831727
3473	3	155	0.837155
3473	3	160	0.842244
3473	3	165	0.847024
3473	3	170	0.851524
3473	3	175	0.855766
3473	3	180	0.859772
3473	4	1	0.691195
3473	4	2	0.763037
3473	4	3	0.796232
3473	4	4	0.789758
3473	4	5	0.804115
3473	4	6	0.813261
3473	4	7	0.820023
3473	4	8	0.817796
3473	4	9	0.812522
3473	4	10	0.808303
3473	4	11	0.807608
3473	4	12	0.804502
3473	4	13	0.801735
3473	4	14	0.801739
3473	4	15	0.80177
3473	4	20	0.801672
3473	4	25	0.795532
3473	4	30	0.796249
3473	4	35	0.797657
3473	4	40	0.79996
3473	4	45	0.799701
3473	4	50	0.803724
3473	4	55	0.795587
3473	4	60	0.788785
3473	4	65	0.783605
3473	4	70	0.786164
3473	4	75	0.794837
3473	4	80	0.801001
3473	4	85	0.812706
3473	4	90	0.820442
3473	4	95	0.826517
3473	4	100	0.832827
3473	4	105	0.838493
3473	4	110	0.845835
3473	4	115	0.85078
3473	4	120	0.853095
3473	4	125	0.857019
3473	4	130	0.862518
3473	4	135	0.86761
3473	4	140	0.872338
3473	4	145	0.87674
3473	4	150	0.880849
3473	4	155	0.884693
3473	4	160	0.888296
3473	4	165	0.891681
3473	4	170	0.894867
3473	4	175	0.895482
3473	4	180	0.895482
3475	1	1	0.800698
3475	1	2	0.815735
3475	1	3	0.83723
3475	1	4	0.835616
3475	1	5	0.834647
3475	1	6	0.828873
3475	1	7	0.836341
3475	1	8	0.841723
3475	1	9	0.840359
3475	1	10	0.844414
3475	1	11	0.847754
3475	1	12	0.850537
3475	1	13	0.852892
3475	1	14	0.854733
3475	1	15	0.856432
3475	1	20	0.862288
3475	1	25	0.866024
3475	1	30	0.868475
3475	1	35	0.870125
3475	1	40	0.869131
3475	1	45	0.87026
3475	1	50	0.87126
3475	1	55	0.872065
3475	1	60	0.872694
3475	1	65	0.870454
3475	1	70	0.874314
3475	1	75	0.873201
3475	1	80	0.872532
3475	1	85	0.870307
3475	1	90	0.869799
3475	1	95	0.867909
3475	1	100	0.872804
3475	1	105	0.878861
3475	1	110	0.88092
3475	1	115	0.882779
3475	1	120	0.883451
3475	1	125	0.885066
3475	1	130	0.886369
3475	1	135	0.886622
3475	1	140	0.890672
3475	1	145	0.89178
3475	1	150	0.893115
3475	1	155	0.894677
3475	1	160	0.894384
3475	1	165	0.896686
3475	1	170	0.898914
3475	1	175	0.901802
3475	1	180	0.904529
3475	2	1	0.880219
3475	2	2	0.855496
3475	2	3	0.864048
3475	2	4	0.855729
3475	2	5	0.860814
3475	2	6	0.863789
3475	2	7	0.86627
3475	2	8	0.867911
3475	2	9	0.860365
3475	2	10	0.857406
3475	2	11	0.854864
3475	2	12	0.857055
3475	2	13	0.858837
3475	2	14	0.860253
3475	2	15	0.861646
3475	2	20	0.862376
3475	2	25	0.865972
3475	2	30	0.865797
3475	2	35	0.867336
3475	2	40	0.868865
3475	2	45	0.8697
3475	2	50	0.867849
3475	2	55	0.868895
3475	2	60	0.872994
3475	2	65	0.873521
3475	2	70	0.870102
3475	2	75	0.872043
3475	2	80	0.876906
3475	2	85	0.875778
3475	2	90	0.881074
3475	2	95	0.887333
3475	2	100	0.892966
3475	2	105	0.898063
3475	2	110	0.902697
3475	2	115	0.906927
3475	2	120	0.910805
3475	2	125	0.914373
3475	2	130	0.917666
3475	2	135	0.918914
3475	2	140	0.918914
3475	2	145	0.918914
3475	2	150	0.918914
3475	2	155	0.918914
3475	2	160	0.918914
3475	2	165	0.918914
3475	2	170	0.918914
3475	2	175	0.918914
3475	2	180	0.918914
3476	3	1	1
3476	3	2	0.856047
3476	3	3	0.797805
3476	3	4	0.779256
3476	3	5	0.765824
3476	3	6	0.756869
3476	3	7	0.75015
3476	3	8	0.743647
3476	3	9	0.750114
3476	3	10	0.751301
3476	3	11	0.758923
3476	3	12	0.756028
3476	3	13	0.762015
3476	3	14	0.762012
3476	3	15	0.766597
3476	3	20	0.762431
3476	3	25	0.800424
3476	3	30	0.792911
3476	3	35	0.785861
3476	3	40	0.806603
3476	3	45	0.801223
3476	3	50	0.8211
3476	3	55	0.824294
3476	3	60	0.82461
3476	3	65	0.838101
3476	3	70	0.840884
3476	3	75	0.845086
3476	3	80	0.85321
3476	3	85	0.861844
3476	3	90	0.861592
3476	3	95	0.862228
3476	3	100	0.860906
3476	3	105	0.858489
3476	3	110	0.857301
3476	3	115	0.859064
3476	3	120	0.856273
3476	3	125	0.855948
3476	3	130	0.855609
3476	3	135	0.855189
3476	3	140	0.85478
3476	3	145	0.858477
3476	3	150	0.859368
3476	3	155	0.863905
3476	3	160	0.868158
3476	3	165	0.872153
3476	3	170	0.875913
3476	3	175	0.879458
3476	3	180	0.882807
3476	4	1	1
3476	4	2	0.900927
3476	4	3	0.879
3476	4	4	0.837274
3476	4	5	0.83659
3476	4	6	0.835623
3476	4	7	0.835208
3476	4	8	0.825112
3476	4	9	0.809135
3476	4	10	0.799431
3476	4	11	0.795166
3476	4	12	0.788243
3476	4	13	0.782212
3476	4	14	0.780767
3476	4	15	0.779012
3476	4	20	0.772613
3476	4	25	0.763642
3476	4	30	0.761618
3476	4	35	0.762885
3476	4	40	0.773502
3476	4	45	0.771666
3476	4	50	0.782397
3476	4	55	0.802179
3476	4	60	0.818664
3476	4	65	0.832613
3476	4	70	0.839148
3476	4	75	0.843173
3476	4	80	0.844984
3476	4	85	0.854102
3476	4	90	0.852182
3476	4	95	0.848363
3476	4	100	0.849616
3476	4	105	0.851272
3476	4	110	0.858032
3476	4	115	0.860777
3476	4	120	0.860078
3476	4	125	0.860989
3476	4	130	0.866336
3476	4	135	0.871286
3476	4	140	0.875883
3476	4	145	0.880163
3476	4	150	0.884158
3476	4	155	0.887895
3476	4	160	0.891398
3476	4	165	0.894689
3476	4	170	0.897786
3476	4	175	0.898384
3476	4	180	0.898384
3477	3	1	0.629434
3477	3	2	0.730104
3477	3	3	0.76366
3477	3	4	0.783378
3477	3	5	0.792857
3477	3	6	0.794047
3477	3	7	0.799104
3477	3	8	0.802036
3477	3	9	0.802016
3477	3	10	0.809905
3477	3	11	0.812199
3477	3	12	0.814754
3477	3	13	0.816223
3477	3	14	0.820844
3477	3	15	0.821506
3477	3	20	0.834282
3477	3	25	0.812394
3477	3	30	0.823795
3477	3	35	0.831862
3477	3	40	0.81461
3477	3	45	0.821765
3477	3	50	0.80461
3477	3	55	0.80431
3477	3	60	0.807465
3477	3	65	0.797276
3477	3	70	0.797202
3477	3	75	0.793438
3477	3	80	0.787436
3477	3	85	0.779266
3477	3	90	0.783877
3477	3	95	0.788603
3477	3	100	0.794157
3477	3	105	0.801558
3477	3	110	0.808192
3477	3	115	0.815427
3477	3	120	0.822072
3477	3	125	0.82919
3477	3	130	0.835759
3477	3	135	0.841842
3477	3	140	0.847491
3477	3	145	0.85275
3477	3	150	0.857658
3477	3	155	0.86225
3477	3	160	0.866554
3477	3	165	0.870598
3477	3	170	0.874404
3477	3	175	0.877993
3477	3	180	0.881382
3477	4	1	0.629434
3477	4	2	0.715644
3477	4	3	0.755479
3477	4	4	0.774302
3477	4	5	0.786213
3477	4	6	0.793641
3477	4	7	0.799224
3477	4	8	0.809465
3477	4	9	0.811832
3477	4	10	0.810649
3477	4	11	0.816974
3477	4	12	0.818124
3477	4	13	0.818994
3477	4	14	0.823417
3477	4	15	0.827266
3477	4	20	0.840613
3477	4	25	0.84717
3477	4	30	0.852596
3477	4	35	0.854814
3477	4	40	0.851478
3477	4	45	0.854469
3477	4	50	0.854332
3477	4	55	0.835949
3477	4	60	0.822671
3477	4	65	0.810559
3477	4	70	0.808613
3477	4	75	0.814674
3477	4	80	0.818265
3477	4	85	0.828956
3477	4	90	0.838458
3477	4	95	0.84696
3477	4	100	0.854612
3477	4	105	0.861535
3477	4	110	0.867829
3477	4	115	0.873576
3477	4	120	0.878844
3477	4	125	0.88369
3477	4	130	0.888163
3477	4	135	0.891706
3477	4	140	0.894169
3477	4	145	0.897226
3477	4	150	0.898904
3477	4	155	0.901631
3477	4	160	0.904705
3477	4	165	0.907593
3477	4	170	0.910311
3477	4	175	0.910835
3477	4	180	0.910835
3480	3	1	1
3480	3	2	1
3480	3	3	1
3480	3	4	1
3480	3	5	1
3480	3	6	1
3480	3	7	1
3480	3	8	1
3480	3	9	1
3480	3	10	1
3480	3	11	1
3480	3	12	1
3480	3	13	1
3480	3	14	1
3480	3	15	1
3480	3	20	1
3480	3	25	1
3480	3	30	1
3480	3	35	1
3480	3	40	1
3480	3	45	1
3480	3	50	1
3480	3	55	1
3480	3	60	1
3480	3	65	1
3480	3	70	1
3480	3	75	1
3480	3	80	1
3480	3	85	1
3480	3	90	1
3480	3	95	1
3480	3	100	1
3480	3	105	1
3480	3	110	1
3480	3	115	1
3480	3	120	1
3480	3	125	1
3480	3	130	1
3480	3	135	1
3480	3	140	1
3480	3	145	1
3480	3	150	1
3480	3	155	1
3480	3	160	1
3480	3	165	1
3480	3	170	0.994172
3480	3	175	0.994339
3480	3	180	0.98926
3480	4	1	1
3480	4	2	1
3480	4	3	1
3480	4	4	1
3480	4	5	1
3480	4	6	1
3480	4	7	1
3480	4	8	1
3480	4	9	1
3480	4	10	1
3480	4	11	1
3480	4	12	1
3480	4	13	1
3480	4	14	1
3480	4	15	1
3480	4	20	1
3480	4	25	1
3480	4	30	1
3480	4	35	1
3480	4	40	1
3480	4	45	1
3480	4	50	1
3480	4	55	1
3480	4	60	1
3480	4	65	1
3480	4	70	1
3480	4	75	1
3480	4	80	1
3480	4	85	1
3480	4	90	1
3480	4	95	1
3480	4	100	1
3480	4	105	1
3480	4	110	1
3480	4	115	1
3480	4	120	1
3480	4	125	1
3480	4	130	1
3480	4	135	1
3480	4	140	1
3480	4	145	1
3480	4	150	1
3480	4	155	1
3480	4	160	1
3480	4	165	0.989886
3480	4	170	0.986031
3480	4	175	0.986112
3480	4	180	0.986112
3483	1	1	0.750872
3483	1	2	0.769669
3483	1	3	0.796537
3483	1	4	0.784903
3483	1	5	0.785616
3483	1	6	0.786091
3483	1	7	0.795426
3483	1	8	0.802154
3483	1	9	0.800449
3483	1	10	0.805517
3483	1	11	0.809692
3483	1	12	0.813171
3483	1	13	0.816115
3483	1	14	0.818416
3483	1	15	0.82054
3483	1	20	0.82786
3483	1	25	0.832529
3483	1	30	0.835593
3483	1	35	0.837657
3483	1	40	0.836414
3483	1	45	0.837824
3483	1	50	0.839075
3483	1	55	0.840082
3483	1	60	0.840867
3483	1	65	0.841878
3483	1	70	0.842967
3483	1	75	0.839998
3483	1	80	0.837789
3483	1	85	0.835177
3483	1	90	0.832981
3483	1	95	0.830843
3483	1	100	0.829531
3483	1	105	0.831371
3483	1	110	0.832155
3483	1	115	0.831544
3483	1	120	0.832704
3483	1	125	0.834138
3483	1	130	0.836236
3483	1	135	0.837902
3483	1	140	0.839377
3483	1	145	0.839902
3483	1	150	0.844193
3483	1	155	0.849219
3483	1	160	0.853931
3483	1	165	0.858358
3483	1	170	0.862524
3483	1	175	0.866452
3483	1	180	0.870161
3483	2	1	0.850274
3483	2	2	0.81937
3483	2	3	0.83006
3483	2	4	0.810045
3483	2	5	0.818324
3483	2	6	0.823326
3483	2	7	0.827342
3483	2	8	0.830081
3483	2	9	0.825457
3483	2	10	0.821758
3483	2	11	0.81858
3483	2	12	0.821318
3483	2	13	0.823546
3483	2	14	0.825316
3483	2	15	0.827058
3483	2	20	0.82797
3483	2	25	0.832465
3483	2	30	0.832246
3483	2	35	0.834171
3483	2	40	0.836081
3483	2	45	0.837125
3483	2	50	0.839764
3483	2	55	0.843408
3483	2	60	0.846372
3483	2	65	0.844415
3483	2	70	0.83996
3483	2	75	0.842964
3483	2	80	0.845832
3483	2	85	0.85307
3483	2	90	0.858621
3483	2	95	0.864734
3483	2	100	0.869138
3483	2	105	0.873053
3483	2	110	0.878824
3483	2	115	0.884092
3483	2	120	0.888922
3483	2	125	0.893365
3483	2	130	0.897466
3483	2	135	0.89902
3483	2	140	0.89902
3483	2	145	0.89902
3483	2	150	0.89902
3483	2	155	0.89902
3483	2	160	0.89902
3483	2	165	0.89902
3483	2	170	0.89902
3483	2	175	0.89902
3483	2	180	0.89902
3484	3	1	0.536793
3484	3	2	0.694222
3484	3	3	0.746699
3484	3	4	0.772861
3484	3	5	0.788619
3484	3	6	0.799124
3484	3	7	0.806462
3484	3	8	0.811212
3484	3	9	0.832188
3484	3	10	0.834104
3484	3	11	0.849185
3484	3	12	0.849391
3484	3	13	0.860976
3484	3	14	0.860288
3484	3	15	0.869603
3484	3	20	0.859463
3484	3	25	0.813521
3484	3	30	0.816703
3484	3	35	0.818583
3484	3	40	0.794245
3484	3	45	0.800326
3484	3	50	0.776186
3484	3	55	0.77291
3484	3	60	0.77722
3484	3	65	0.761086
3484	3	70	0.762433
3484	3	75	0.757615
3484	3	80	0.751072
3484	3	85	0.739873
3484	3	90	0.744759
3484	3	95	0.758193
3484	3	100	0.770283
3484	3	105	0.781222
3484	3	110	0.791167
3484	3	115	0.800246
3484	3	120	0.80857
3484	3	125	0.816227
3484	3	130	0.823295
3484	3	135	0.82984
3484	3	140	0.835917
3484	3	145	0.841575
3484	3	150	0.845859
3484	3	155	0.850831
3484	3	160	0.855493
3484	3	165	0.859872
3484	3	170	0.863993
3484	3	175	0.867879
3484	3	180	0.871549
3484	4	1	0.536793
3484	4	2	0.768397
3484	4	3	0.845598
3484	4	4	0.847111
3484	4	5	0.877689
3484	4	6	0.898074
3484	4	7	0.912635
3484	4	8	0.903757
3484	4	9	0.897967
3484	4	10	0.893336
3484	4	11	0.880516
3484	4	12	0.878111
3484	4	13	0.875986
3484	4	14	0.874226
3484	4	15	0.872052
3484	4	20	0.856294
3484	4	25	0.854538
3484	4	30	0.852067
3484	4	35	0.855766
3484	4	40	0.855439
3484	4	45	0.854637
3484	4	50	0.85428
3484	4	55	0.828066
3484	4	60	0.806639
3484	4	65	0.789372
3484	4	70	0.791846
3484	4	75	0.805723
3484	4	80	0.817865
3484	4	85	0.82682
3484	4	90	0.836441
3484	4	95	0.84505
3484	4	100	0.852797
3484	4	105	0.859807
3484	4	110	0.866179
3484	4	115	0.871997
3484	4	120	0.877331
3484	4	125	0.882238
3484	4	130	0.886767
3484	4	135	0.890961
3484	4	140	0.894855
3484	4	145	0.895302
3484	4	150	0.897788
3484	4	155	0.901085
3484	4	160	0.904176
3484	4	165	0.90708
3484	4	170	0.909813
3484	4	175	0.91034
3484	4	180	0.91034
3485	3	1	0.857641
3485	3	2	0.814947
3485	3	3	0.808042
3485	3	4	0.806645
3485	3	5	0.804163
3485	3	6	0.802508
3485	3	7	0.801095
3485	3	8	0.798988
3485	3	9	0.808137
3485	3	10	0.81031
3485	3	11	0.814586
3485	3	12	0.813609
3485	3	13	0.818818
3485	3	14	0.819607
3485	3	15	0.823575
3485	3	20	0.820384
3485	3	25	0.830268
3485	3	30	0.825385
3485	3	35	0.825067
3485	3	40	0.830159
3485	3	45	0.829824
3485	3	50	0.834349
3485	3	55	0.835609
3485	3	60	0.837035
3485	3	65	0.840064
3485	3	70	0.841655
3485	3	75	0.842605
3485	3	80	0.845131
3485	3	85	0.846857
3485	3	90	0.849878
3485	3	95	0.85303
3485	3	100	0.856122
3485	3	105	0.858459
3485	3	110	0.860566
3485	3	115	0.862299
3485	3	120	0.86468
3485	3	125	0.867109
3485	3	130	0.869338
3485	3	135	0.871336
3485	3	140	0.873206
3485	3	145	0.874267
3485	3	150	0.877091
3485	3	155	0.879707
3485	3	160	0.880865
3485	3	165	0.882404
3485	3	170	0.884768
3485	3	175	0.888061
3485	3	180	0.89117
3485	4	1	0.857641
3485	4	2	0.869483
3485	4	3	0.865437
3485	4	4	0.842141
3485	4	5	0.849978
3485	4	6	0.854837
3485	4	7	0.858505
3485	4	8	0.847723
3485	4	9	0.84178
3485	4	10	0.837025
3485	4	11	0.835759
3485	4	12	0.832298
3485	4	13	0.829246
3485	4	14	0.82929
3485	4	15	0.826286
3485	4	20	0.821624
3485	4	25	0.821761
3485	4	30	0.821862
3485	4	35	0.823877
3485	4	40	0.829307
3485	4	45	0.828971
3485	4	50	0.832696
3485	4	55	0.836611
3485	4	60	0.840011
3485	4	65	0.842831
3485	4	70	0.846594
3485	4	75	0.850669
3485	4	80	0.854294
3485	4	85	0.858073
3485	4	90	0.861706
3485	4	95	0.864798
3485	4	100	0.867867
3485	4	105	0.870689
3485	4	110	0.873924
3485	4	115	0.876348
3485	4	120	0.879179
3485	4	125	0.882338
3485	4	130	0.886864
3485	4	135	0.891054
3485	4	140	0.894945
3485	4	145	0.898568
3485	4	150	0.901949
3485	4	155	0.905112
3485	4	160	0.908077
3485	4	165	0.910862
3485	4	170	0.913484
3485	4	175	0.913398
3485	4	180	0.913398
3486	3	1	1
3486	3	2	0.745929
3486	3	3	0.661239
3486	3	4	0.622411
3486	3	5	0.5963
3486	3	6	0.578893
3486	3	7	0.56092
3486	3	8	0.549207
3486	3	9	0.599295
3486	3	10	0.594748
3486	3	11	0.631589
3486	3	12	0.621202
3486	3	13	0.65034
3486	3	14	0.63991
3486	3	15	0.663916
3486	3	20	0.633475
3486	3	25	0.688933
3486	3	30	0.662332
3486	3	35	0.646488
3486	3	40	0.679381
3486	3	45	0.664639
3486	3	50	0.698175
3486	3	55	0.698071
3486	3	60	0.700743
3486	3	65	0.723763
3486	3	70	0.730629
3486	3	75	0.736579
3486	3	80	0.753043
3486	3	85	0.76757
3486	3	90	0.780483
3486	3	95	0.792036
3486	3	100	0.802434
3486	3	105	0.811842
3486	3	110	0.820395
3486	3	115	0.828204
3486	3	120	0.835362
3486	3	125	0.841948
3486	3	130	0.848026
3486	3	135	0.853655
3486	3	140	0.858882
3486	3	145	0.863748
3486	3	150	0.86829
3486	3	155	0.872538
3486	3	160	0.876522
3486	3	165	0.880263
3486	3	170	0.883785
3486	3	175	0.887105
3486	3	180	0.890241
3486	4	1	1
3486	4	2	1
3486	4	3	1
3486	4	4	0.872965
3486	4	5	0.898372
3486	4	6	0.91531
3486	4	7	0.927408
3486	4	8	0.880825
3486	4	9	0.837607
3486	4	10	0.803032
3486	4	11	0.780143
3486	4	12	0.756119
3486	4	13	0.732809
3486	4	14	0.720024
3486	4	15	0.709005
3486	4	20	0.669975
3486	4	25	0.644943
3486	4	30	0.629021
3486	4	35	0.625728
3486	4	40	0.649582
3486	4	45	0.636774
3486	4	50	0.655085
3486	4	55	0.686441
3486	4	60	0.712571
3486	4	65	0.734681
3486	4	70	0.753632
3486	4	75	0.770057
3486	4	80	0.784428
3486	4	85	0.797109
3486	4	90	0.806937
3486	4	95	0.817099
3486	4	100	0.824956
3486	4	105	0.833292
3486	4	110	0.840869
3486	4	115	0.847788
3486	4	120	0.85413
3486	4	125	0.85894
3486	4	130	0.864365
3486	4	135	0.869389
3486	4	140	0.870467
3486	4	145	0.874934
3486	4	150	0.879103
3486	4	155	0.883003
3486	4	160	0.886659
3486	4	165	0.890093
3486	4	170	0.893326
3486	4	175	0.89395
3486	4	180	0.89395
3487	3	1	1
3487	3	2	0.925826
3487	3	3	0.901101
3487	3	4	0.888662
3487	3	5	0.88126
3487	3	6	0.876325
3487	3	7	0.872635
3487	3	8	0.869113
3487	3	9	0.883656
3487	3	10	0.870377
3487	3	11	0.882161
3487	3	12	0.879619
3487	3	13	0.888879
3487	3	14	0.886198
3487	3	15	0.893785
3487	3	20	0.883011
3487	3	25	0.900462
3487	3	30	0.892254
3487	3	35	0.886296
3487	3	40	0.896746
3487	3	45	0.891437
3487	3	50	0.902294
3487	3	55	0.903013
3487	3	60	0.903446
3487	3	65	0.910874
3487	3	70	0.912953
3487	3	75	0.914756
3487	3	80	0.920084
3487	3	85	0.924785
3487	3	90	0.92149
3487	3	95	0.925622
3487	3	100	0.926164
3487	3	105	0.922159
3487	3	110	0.919154
3487	3	115	0.918497
3487	3	120	0.913084
3487	3	125	0.905763
3487	3	130	0.900994
3487	3	135	0.897204
3487	3	140	0.8939
3487	3	145	0.89592
3487	3	150	0.894607
3487	3	155	0.898007
3487	3	160	0.901194
3487	3	165	0.904188
3487	3	170	0.905549
3487	3	175	0.908248
3487	3	180	0.909487
3487	4	1	1
3487	4	2	1
3487	4	3	1
3487	4	4	0.962913
3487	4	5	0.97033
3487	4	6	0.975275
3487	4	7	0.978807
3487	4	8	0.962913
3487	4	9	0.950551
3487	4	10	0.940661
3487	4	11	0.932463
3487	4	12	0.925729
3487	4	13	0.919941
3487	4	14	0.907865
3487	4	15	0.904117
3487	4	20	0.890846
3487	4	25	0.882983
3487	4	30	0.877465
3487	4	35	0.877824
3487	4	40	0.885457
3487	4	45	0.88132
3487	4	50	0.887187
3487	4	55	0.897443
3487	4	60	0.905989
3487	4	65	0.913221
3487	4	70	0.919419
3487	4	75	0.924791
3487	4	80	0.929492
3487	4	85	0.933639
3487	4	90	0.92723
3487	4	95	0.918748
3487	4	100	0.915308
3487	4	105	0.91246
3487	4	110	0.916439
3487	4	115	0.915787
3487	4	120	0.911171
3487	4	125	0.90783
3487	4	130	0.911375
3487	4	135	0.914657
3487	4	140	0.917705
3487	4	145	0.920543
3487	4	150	0.923192
3487	4	155	0.925669
3487	4	160	0.927992
3487	4	165	0.927646
3487	4	170	0.928736
3487	4	175	0.929152
3487	4	180	0.929152
3488	1	1	0.66783
3488	1	2	0.735016
3488	1	3	0.752397
3488	1	4	0.764848
3488	1	5	0.772319
3488	1	6	0.7773
3488	1	7	0.778945
3488	1	8	0.765584
3488	1	9	0.76948
3488	1	10	0.772712
3488	1	11	0.774175
3488	1	12	0.775395
3488	1	13	0.776428
3488	1	14	0.776997
3488	1	15	0.773716
3488	1	20	0.76927
3488	1	25	0.773113
3488	1	30	0.776052
3488	1	35	0.777974
3488	1	40	0.780265
3488	1	45	0.782358
3488	1	50	0.784195
3488	1	55	0.785676
3488	1	60	0.786839
3488	1	65	0.791483
3488	1	70	0.806377
3488	1	75	0.803466
3488	1	80	0.801426
3488	1	85	0.799346
3488	1	90	0.797638
3488	1	95	0.795989
3488	1	100	0.803341
3488	1	105	0.812706
3488	1	110	0.821219
3488	1	115	0.828993
3488	1	120	0.836118
3488	1	125	0.842673
3488	1	130	0.848724
3488	1	135	0.854327
3488	1	140	0.85953
3488	1	145	0.864373
3488	1	150	0.868894
3488	1	155	0.871057
3488	1	160	0.875087
3488	1	165	0.875991
3488	1	170	0.878716
3488	1	175	0.879413
3488	1	180	0.878487
3488	2	1	0.787159
3488	2	2	0.794681
3488	2	3	0.792725
3488	2	4	0.795095
3488	2	5	0.793838
3488	2	6	0.792266
3488	2	7	0.791773
3488	2	8	0.776808
3488	2	9	0.77963
3488	2	10	0.781887
3488	2	11	0.783593
3488	2	12	0.784028
3488	2	13	0.779701
3488	2	14	0.77574
3488	2	15	0.776612
3488	2	20	0.773393
3488	2	25	0.776731
3488	2	30	0.780755
3488	2	35	0.782732
3488	2	40	0.784836
3488	2	45	0.79516
3488	2	50	0.810061
3488	2	55	0.821939
3488	2	60	0.836777
3488	2	65	0.840476
3488	2	70	0.831114
3488	2	75	0.842373
3488	2	80	0.852225
3488	2	85	0.860918
3488	2	90	0.866891
3488	2	95	0.867199
3488	2	100	0.867427
3488	2	105	0.870703
3488	2	110	0.870766
3488	2	115	0.876385
3488	2	120	0.881535
3488	2	125	0.886274
3488	2	130	0.890648
3488	2	135	0.892305
3488	2	140	0.892305
3488	2	145	0.892305
3488	2	150	0.892305
3488	2	155	0.892305
3488	2	160	0.892305
3488	2	165	0.892305
3488	2	170	0.892305
3488	2	175	0.892305
3488	2	180	0.892305
3489	3	1	0.629434
3489	3	2	0.714717
3489	3	3	0.753402
3489	3	4	0.775685
3489	3	5	0.786702
3489	3	6	0.794047
3489	3	7	0.799104
3489	3	8	0.802036
3489	3	9	0.788081
3489	3	10	0.797364
3489	3	11	0.789486
3489	3	12	0.793934
3489	3	13	0.787358
3489	3	14	0.79404
3489	3	15	0.787974
3489	3	20	0.809133
3489	3	25	0.788059
3489	3	30	0.803516
3489	3	35	0.81448
3489	3	40	0.801015
3489	3	45	0.80968
3489	3	50	0.794576
3489	3	55	0.794232
3489	3	60	0.795192
3489	3	65	0.785941
3489	3	70	0.784142
3489	3	75	0.781248
3489	3	80	0.774449
3489	3	85	0.767043
3489	3	90	0.772333
3489	3	95	0.770925
3489	3	100	0.772786
3489	3	105	0.778941
3489	3	110	0.78436
3489	3	115	0.791526
3489	3	120	0.798122
3489	3	125	0.806197
3489	3	130	0.813651
3489	3	135	0.820553
3489	3	140	0.826962
3489	3	145	0.832929
3489	3	150	0.838498
3489	3	155	0.843707
3489	3	160	0.848592
3489	3	165	0.85318
3489	3	170	0.857498
3489	3	175	0.861569
3489	3	180	0.865415
3489	4	1	0.629434
3489	4	2	0.652939
3489	4	3	0.672197
3489	4	4	0.704148
3489	4	5	0.705007
3489	4	6	0.704682
3489	4	7	0.704935
3489	4	8	0.726962
3489	4	9	0.738497
3489	4	10	0.747724
3489	4	11	0.759769
3489	4	12	0.765686
3489	4	13	0.770591
3489	4	14	0.77847
3489	4	15	0.785316
3489	4	20	0.809151
3489	4	25	0.822
3489	4	30	0.831621
3489	4	35	0.833136
3489	4	40	0.826217
3489	4	45	0.832016
3489	4	50	0.831905
3489	4	55	0.816484
3489	4	60	0.803173
3489	4	65	0.791751
3489	4	70	0.786024
3489	4	75	0.786059
3489	4	80	0.784
3489	4	85	0.796706
3489	4	90	0.808
3489	4	95	0.818105
3489	4	100	0.8272
3489	4	105	0.835429
3489	4	110	0.842909
3489	4	115	0.849739
3489	4	120	0.856
3489	4	125	0.86176
3489	4	130	0.867077
3489	4	135	0.872
3489	4	140	0.876571
3489	4	145	0.880828
3489	4	150	0.8848
3489	4	155	0.888516
3489	4	160	0.892
3489	4	165	0.895273
3489	4	170	0.898353
3489	4	175	0.898947
3489	4	180	0.898947
3490	1	1	0.501744
3490	1	2	0.602524
3490	1	3	0.628595
3490	1	4	0.647272
3490	1	5	0.658479
3490	1	6	0.665949
3490	1	7	0.668417
3490	1	8	0.658474
3490	1	9	0.663196
3490	1	10	0.667146
3490	1	11	0.668607
3490	1	12	0.669825
3490	1	13	0.670856
3490	1	14	0.671266
3490	1	15	0.660158
3490	1	20	0.653593
3490	1	25	0.659419
3490	1	30	0.66387
3490	1	35	0.666782
3490	1	40	0.670242
3490	1	45	0.673398
3490	1	50	0.676168
3490	1	55	0.6784
3490	1	60	0.680154
3490	1	65	0.687128
3490	1	70	0.709476
3490	1	75	0.705115
3490	1	80	0.702061
3490	1	85	0.698946
3490	1	90	0.696387
3490	1	95	0.693918
3490	1	100	0.70495
3490	1	105	0.719
3490	1	110	0.731772
3490	1	115	0.743435
3490	1	120	0.754125
3490	1	125	0.76396
3490	1	130	0.773038
3490	1	135	0.781444
3490	1	140	0.78925
3490	1	145	0.796517
3490	1	150	0.8033
3490	1	155	0.809645
3490	1	160	0.815594
3490	1	165	0.821182
3490	1	170	0.826441
3490	1	175	0.8314
3490	1	180	0.836083
3490	2	1	0.680738
3490	2	2	0.692021
3490	2	3	0.689088
3490	2	4	0.692642
3490	2	5	0.690758
3490	2	6	0.688399
3490	2	7	0.687659
3490	2	8	0.675311
3490	2	9	0.678421
3490	2	10	0.680909
3490	2	11	0.682734
3490	2	12	0.682774
3490	2	13	0.669071
3490	2	14	0.663165
3490	2	15	0.664502
3490	2	20	0.659777
3490	2	25	0.664847
3490	2	30	0.670925
3490	2	35	0.673919
3490	2	40	0.677098
3490	2	45	0.692601
3490	2	50	0.714966
3490	2	55	0.732794
3490	2	60	0.755061
3490	2	65	0.760619
3490	2	70	0.746582
3490	2	75	0.763477
3490	2	80	0.77826
3490	2	85	0.791303
3490	2	90	0.802897
3490	2	95	0.813271
3490	2	100	0.822608
3490	2	105	0.831055
3490	2	110	0.838734
3490	2	115	0.845746
3490	2	120	0.852173
3490	2	125	0.858086
3490	2	130	0.863544
3490	2	135	0.865612
3490	2	140	0.865612
3490	2	145	0.865612
3490	2	150	0.865612
3490	2	155	0.865612
3490	2	160	0.865612
3490	2	165	0.865612
3490	2	170	0.865612
3490	2	175	0.865612
3490	2	180	0.865612
3491	1	1	0.750872
3491	1	2	0.875436
3491	1	3	0.916957
3491	1	4	0.937718
3491	1	5	0.950174
3491	1	6	0.958479
3491	1	7	0.96441
3491	1	8	0.968859
3491	1	9	0.972319
3491	1	10	0.975087
3491	1	11	0.977352
3491	1	12	0.979239
3491	1	13	0.980836
3491	1	14	0.982205
3491	1	15	0.983391
3491	1	20	0.987544
3491	1	25	0.990035
3491	1	30	0.991696
3491	1	35	0.992882
3491	1	40	0.993772
3491	1	45	0.994464
3491	1	50	0.995017
3491	1	55	0.99547
3491	1	60	0.995848
3491	1	65	0.986892
3491	1	70	0.987828
3491	1	75	0.976775
3491	1	80	0.967485
3491	1	85	0.959077
3491	1	90	0.951708
3491	1	95	0.945026
3491	1	100	0.945638
3491	1	105	0.948227
3491	1	110	0.95058
3491	1	115	0.952729
3491	1	120	0.954698
3491	1	125	0.956511
3491	1	130	0.956814
3491	1	135	0.956995
3491	1	140	0.958531
3491	1	145	0.959961
3491	1	150	0.957701
3491	1	155	0.956708
3491	1	160	0.952245
3491	1	165	0.952569
3491	1	170	0.952879
3491	1	175	0.954225
3491	1	180	0.955497
3491	2	1	1
3491	2	2	1
3491	2	3	1
3491	2	4	1
3491	2	5	1
3491	2	6	1
3491	2	7	1
3491	2	8	1
3491	2	9	1
3491	2	10	1
3491	2	11	1
3491	2	12	1
3491	2	13	1
3491	2	14	1
3491	2	15	1
3491	2	20	0.987544
3491	2	25	0.990035
3491	2	30	0.991696
3491	2	35	0.992882
3491	2	40	0.993772
3491	2	45	0.994464
3491	2	50	0.987241
3491	2	55	0.977635
3491	2	60	0.973558
3491	2	65	0.966138
3491	2	70	0.952989
3491	2	75	0.956123
3491	2	80	0.95664
3491	2	85	0.95056
3491	2	90	0.949225
3491	2	95	0.951897
3491	2	100	0.954302
3491	2	105	0.956479
3491	2	110	0.958457
3491	2	115	0.960263
3491	2	120	0.961919
3491	2	125	0.963442
3491	2	130	0.964848
3491	2	135	0.964304
3491	2	140	0.964304
3491	2	145	0.964304
3491	2	150	0.964304
3491	2	155	0.964304
3491	2	160	0.964304
3491	2	165	0.964304
3491	2	170	0.964304
3491	2	175	0.964304
3491	2	180	0.964304
3492	1	1	1
3492	1	2	0.901101
3492	1	3	0.867618
3492	1	4	0.851264
3492	1	5	0.841452
3492	1	6	0.83491
3492	1	7	0.830238
3492	1	8	0.826369
3492	1	9	0.823512
3492	1	10	0.807943
3492	1	11	0.807421
3492	1	12	0.806987
3492	1	13	0.806619
3492	1	14	0.806008
3492	1	15	0.805651
3492	1	20	0.802168
3492	1	25	0.802113
3492	1	30	0.802011
3492	1	35	0.801771
3492	1	40	0.801088
3492	1	45	0.799013
3492	1	50	0.798341
3492	1	55	0.798536
3492	1	60	0.798627
3492	1	65	0.807835
3492	1	70	0.812571
3492	1	75	0.825066
3492	1	80	0.836
3492	1	85	0.843202
3492	1	90	0.851913
3492	1	95	0.857435
3492	1	100	0.864563
3492	1	105	0.871013
3492	1	110	0.871351
3492	1	115	0.872059
3492	1	120	0.870981
3492	1	125	0.871657
3492	1	130	0.873321
3492	1	135	0.873312
3492	1	140	0.877837
3492	1	145	0.877613
3492	1	150	0.880299
3492	1	155	0.884161
3492	1	160	0.88778
3492	1	165	0.891181
3492	1	170	0.894382
3492	1	175	0.897399
3492	1	180	0.900249
3492	2	1	0.800652
3492	2	2	0.801427
3492	2	3	0.801686
3492	2	4	0.801815
3492	2	5	0.801892
3492	2	6	0.801255
3492	2	7	0.801391
3492	2	8	0.801128
3492	2	9	0.801247
3492	2	10	0.801343
3492	2	11	0.80128
3492	2	12	0.801357
3492	2	13	0.801303
3492	2	14	0.801072
3492	2	15	0.801147
3492	2	20	0.811094
3492	2	25	0.803693
3492	2	30	0.801835
3492	2	35	0.8008
3492	2	40	0.799607
3492	2	45	0.799
3492	2	50	0.806486
3492	2	55	0.820154
3492	2	60	0.832088
3492	2	65	0.839221
3492	2	70	0.850705
3492	2	75	0.850438
3492	2	80	0.854562
3492	2	85	0.860678
3492	2	90	0.868418
3492	2	95	0.875343
3492	2	100	0.881576
3492	2	105	0.887215
3492	2	110	0.892342
3492	2	115	0.897023
3492	2	120	0.901313
3492	2	125	0.903704
3492	2	130	0.904187
3492	2	135	0.905639
3492	2	140	0.905639
3492	2	145	0.905639
3492	2	150	0.905639
3492	2	155	0.905639
3492	2	160	0.905639
3492	2	165	0.905639
3492	2	170	0.905639
3492	2	175	0.905639
3492	2	180	0.905639
3494	3	1	0.657473
3494	3	2	0.828737
3494	3	3	0.885824
3494	3	4	0.914368
3494	3	5	0.931495
3494	3	6	0.942912
3494	3	7	0.951068
3494	3	8	0.957184
3494	3	9	0.961941
3494	3	10	0.965747
3494	3	11	0.968861
3494	3	12	0.971456
3494	3	13	0.973652
3494	3	14	0.975534
3494	3	15	0.977165
3494	3	20	0.982874
3494	3	25	0.935405
3494	3	30	0.946171
3494	3	35	0.95386
3494	3	40	0.924374
3494	3	45	0.932777
3494	3	50	0.90452
3494	3	55	0.901678
3494	3	60	0.905051
3494	3	65	0.887355
3494	3	70	0.8862
3494	3	75	0.879707
3494	3	80	0.869872
3494	3	85	0.856514
3494	3	90	0.851902
3494	3	95	0.859696
3494	3	100	0.866712
3494	3	105	0.873059
3494	3	110	0.878829
3494	3	115	0.876598
3494	3	120	0.88174
3494	3	125	0.882593
3494	3	130	0.88344
3494	3	135	0.884172
3494	3	140	0.885233
3494	3	145	0.876745
3494	3	150	0.880853
3494	3	155	0.879031
3494	3	160	0.871885
3494	3	165	0.867822
3494	3	170	0.866683
3494	3	175	0.870492
3494	3	180	0.874089
3494	4	1	0.657473
3494	4	2	0.828737
3494	4	3	0.885824
3494	4	4	0.914368
3494	4	5	0.931495
3494	4	6	0.942912
3494	4	7	0.951068
3494	4	8	0.957184
3494	4	9	0.961941
3494	4	10	0.965747
3494	4	11	0.968861
3494	4	12	0.971456
3494	4	13	0.973652
3494	4	14	0.975534
3494	4	15	0.977165
3494	4	20	0.982874
3494	4	25	0.986299
3494	4	30	0.988582
3494	4	35	0.990214
3494	4	40	0.982665
3494	4	45	0.984591
3494	4	50	0.96971
3494	4	55	0.940838
3494	4	60	0.91882
3494	4	65	0.899311
3494	4	70	0.896447
3494	4	75	0.897706
3494	4	80	0.904099
3494	4	85	0.887496
3494	4	90	0.888961
3494	4	95	0.889711
3494	4	100	0.890844
3494	4	105	0.891759
3494	4	110	0.8848
3494	4	115	0.88211
3494	4	120	0.887022
3494	4	125	0.891541
3494	4	130	0.895713
3494	4	135	0.899575
3494	4	140	0.903162
3494	4	145	0.906501
3494	4	150	0.909618
3494	4	155	0.912533
3494	4	160	0.915266
3494	4	165	0.917834
3494	4	170	0.920251
3494	4	175	0.920717
3494	4	180	0.920717
3495	3	1	0.382391
3495	3	2	0.550173
3495	3	3	0.589004
3495	3	4	0.626141
3495	3	5	0.644504
3495	3	6	0.656746
3495	3	7	0.665173
3495	3	8	0.670059
3495	3	9	0.706719
3495	3	10	0.716199
3495	3	11	0.741999
3495	3	12	0.741673
3495	3	13	0.761545
3495	3	14	0.764399
3495	3	15	0.780106
3495	3	20	0.781999
3495	3	25	0.726855
3495	3	30	0.739269
3495	3	35	0.748008
3495	3	40	0.716813
3495	3	45	0.725871
3495	3	50	0.694475
3495	3	55	0.690737
3495	3	60	0.69701
3495	3	65	0.675954
3495	3	70	0.678135
3495	3	75	0.672044
3495	3	80	0.663619
3495	3	85	0.648949
3495	3	90	0.655699
3495	3	95	0.67382
3495	3	100	0.690129
3495	3	105	0.704885
3495	3	110	0.718299
3495	3	115	0.730547
3495	3	120	0.741774
3495	3	125	0.752103
3495	3	130	0.761638
3495	3	135	0.770466
3495	3	140	0.778664
3495	3	145	0.786296
3495	3	150	0.793419
3495	3	155	0.800083
3495	3	160	0.806331
3495	3	165	0.812199
3495	3	170	0.817723
3495	3	175	0.822931
3495	3	180	0.82785
3495	4	1	0.382391
3495	4	2	0.691195
3495	4	3	0.79413
3495	4	4	0.775086
3495	4	5	0.820069
3495	4	6	0.850058
3495	4	7	0.871478
3495	4	8	0.862783
3495	4	9	0.840993
3495	4	10	0.828689
3495	4	11	0.826114
3495	4	12	0.817101
3495	4	13	0.809304
3495	4	14	0.808747
3495	4	15	0.808292
3495	4	20	0.806492
3495	4	25	0.802992
3495	4	30	0.802418
3495	4	35	0.8059
3495	4	40	0.805672
3495	4	45	0.804746
3495	4	50	0.804402
3495	4	55	0.769569
3495	4	60	0.741098
3495	4	65	0.718158
3495	4	70	0.721529
3495	4	75	0.740094
3495	4	80	0.756338
3495	4	85	0.770671
3495	4	90	0.783412
3495	4	95	0.794811
3495	4	100	0.805071
3495	4	105	0.814353
3495	4	110	0.822791
3495	4	115	0.830496
3495	4	120	0.837559
3495	4	125	0.844056
3495	4	130	0.850054
3495	4	135	0.855608
3495	4	140	0.860765
3495	4	145	0.865566
3495	4	150	0.870047
3495	4	155	0.874239
3495	4	160	0.878169
3495	4	165	0.881861
3495	4	170	0.885336
3495	4	175	0.886006
3495	4	180	0.886006
3499	3	1	1
3499	3	2	0.950551
3499	3	3	0.934067
3499	3	4	0.925775
3499	3	5	0.92084
3499	3	6	0.91755
3499	3	7	0.91509
3499	3	8	0.912742
3499	3	9	0.922437
3499	3	10	0.920283
3499	3	11	0.92753
3499	3	12	0.925328
3499	3	13	0.931072
3499	3	14	0.928916
3499	3	15	0.933655
3499	3	20	0.921749
3499	3	25	0.933435
3499	3	30	0.925931
3499	3	35	0.920308
3499	3	40	0.927761
3499	3	45	0.9246
3499	3	50	0.93214
3499	3	55	0.932867
3499	3	60	0.933467
3499	3	65	0.938585
3499	3	70	0.940114
3499	3	75	0.941439
3499	3	80	0.945099
3499	3	85	0.948329
3499	3	90	0.947694
3499	3	95	0.950447
3499	3	100	0.952138
3499	3	105	0.952169
3499	3	110	0.952162
3499	3	115	0.950729
3499	3	120	0.950083
3499	3	125	0.948647
3499	3	130	0.947306
3499	3	135	0.945943
3499	3	140	0.944694
3499	3	145	0.942738
3499	3	150	0.942476
3499	3	155	0.942758
3499	3	160	0.941511
3499	3	165	0.941077
3499	3	170	0.940753
3499	3	175	0.942446
3499	3	180	0.942538
3499	4	1	1
3499	4	2	1
3499	4	3	1
3499	4	4	0.975275
3499	4	5	0.98022
3499	4	6	0.983517
3499	4	7	0.985872
3499	4	8	0.974439
3499	4	9	0.96629
3499	4	10	0.959771
3499	4	11	0.948417
3499	4	12	0.944474
3499	4	13	0.941078
3499	4	14	0.938208
3499	4	15	0.935288
3499	4	20	0.919636
3499	4	25	0.915377
3499	4	30	0.911672
3499	4	35	0.912667
3499	4	40	0.918491
3499	4	45	0.916304
3499	4	50	0.917596
3499	4	55	0.925087
3499	4	60	0.93133
3499	4	65	0.936612
3499	4	70	0.94114
3499	4	75	0.943395
3499	4	80	0.946932
3499	4	85	0.944605
3499	4	90	0.943683
3499	4	95	0.941977
3499	4	100	0.941327
3499	4	105	0.940667
3499	4	110	0.940064
3499	4	115	0.939103
3499	4	120	0.938932
3499	4	125	0.939423
3499	4	130	0.940815
3499	4	135	0.942128
3499	4	140	0.944195
3499	4	145	0.944058
3499	4	150	0.945119
3499	4	155	0.945346
3499	4	160	0.946474
3499	4	165	0.946422
3499	4	170	0.947306
3499	4	175	0.947614
3499	4	180	0.947614
3500	3	1	0.79413
3500	3	2	0.808496
3500	3	3	0.818984
3500	3	4	0.825827
3500	3	5	0.828653
3500	3	6	0.830537
3500	3	7	0.831704
3500	3	8	0.831764
3500	3	9	0.817714
3500	3	10	0.82271
3500	3	11	0.812089
3500	3	12	0.814971
3500	3	13	0.807903
3500	3	14	0.812172
3500	3	15	0.804959
3500	3	20	0.816933
3500	3	25	0.817985
3500	3	30	0.822521
3500	3	35	0.828226
3500	3	40	0.827659
3500	3	45	0.83187
3500	3	50	0.829837
3500	3	55	0.831107
3500	3	60	0.831465
3500	3	65	0.830537
3500	3	70	0.830096
3500	3	75	0.83004
3500	3	80	0.828423
3500	3	85	0.827031
3500	3	90	0.831192
3500	3	95	0.828995
3500	3	100	0.828662
3500	3	105	0.83132
3500	3	110	0.833557
3500	3	115	0.838026
3500	3	120	0.841234
3500	3	125	0.844473
3500	3	130	0.848357
3500	3	135	0.852262
3500	3	140	0.855988
3500	3	145	0.86059
3500	3	150	0.864174
3500	3	155	0.868556
3500	3	160	0.871969
3500	3	165	0.875848
3500	3	170	0.8795
3500	3	175	0.882943
3500	3	180	0.886194
3500	4	1	0.79413
3500	4	2	0.749722
3500	4	3	0.735107
3500	4	4	0.757046
3500	4	5	0.750255
3500	4	6	0.742541
3500	4	7	0.739492
3500	4	8	0.749913
3500	4	9	0.759918
3500	4	10	0.767922
3500	4	11	0.776512
3500	4	12	0.781799
3500	4	13	0.786176
3500	4	14	0.791998
3500	4	15	0.794676
3500	4	20	0.808603
3500	4	25	0.819242
3500	4	30	0.826342
3500	4	35	0.828487
3500	4	40	0.827045
3500	4	45	0.83125
3500	4	50	0.834674
3500	4	55	0.832647
3500	4	60	0.830702
3500	4	65	0.828968
3500	4	70	0.826578
3500	4	75	0.826976
3500	4	80	0.824471
3500	4	85	0.834796
3500	4	90	0.842194
3500	4	95	0.84825
3500	4	100	0.854261
3500	4	105	0.858613
3500	4	110	0.86504
3500	4	115	0.869956
3500	4	120	0.873569
3500	4	125	0.876863
3500	4	130	0.881599
3500	4	135	0.885985
3500	4	140	0.890057
3500	4	145	0.893848
3500	4	150	0.897386
3500	4	155	0.900246
3500	4	160	0.902918
3500	4	165	0.90586
3500	4	170	0.908629
3500	4	175	0.909163
3500	4	180	0.909163
3501	3	1	0.768397
3501	3	2	0.847111
3501	3	3	0.873349
3501	3	4	0.88643
3501	3	5	0.894309
3501	3	6	0.899562
3501	3	7	0.903231
3501	3	8	0.905606
3501	3	9	0.897985
3501	3	10	0.900754
3501	3	11	0.895076
3501	3	12	0.897638
3501	3	13	0.892975
3501	3	14	0.895311
3501	3	15	0.891224
3501	3	20	0.897049
3501	3	25	0.880614
3501	3	30	0.886563
3501	3	35	0.890615
3501	3	40	0.880588
3501	3	45	0.885465
3501	3	50	0.875057
3501	3	55	0.874535
3501	3	60	0.874339
3501	3	65	0.867369
3501	3	70	0.866165
3501	3	75	0.864288
3501	3	80	0.859872
3501	3	85	0.856689
3501	3	90	0.856459
3501	3	95	0.855703
3501	3	100	0.856649
3501	3	105	0.860473
3501	3	110	0.863833
3501	3	115	0.86361
3501	3	120	0.867986
3501	3	125	0.871166
3501	3	130	0.874102
3501	3	135	0.876481
3501	3	140	0.87897
3501	3	145	0.875181
3501	3	150	0.879342
3501	3	155	0.879693
3501	3	160	0.876623
3501	3	165	0.875397
3501	3	170	0.87592
3501	3	175	0.879465
3501	3	180	0.882813
3501	4	1	0.768397
3501	4	2	0.802709
3501	4	3	0.814569
3501	4	4	0.842384
3501	4	5	0.841311
3501	4	6	0.840095
3501	4	7	0.839496
3501	4	8	0.84966
3501	4	9	0.858123
3501	4	10	0.864893
3501	4	11	0.865917
3501	4	12	0.87091
3501	4	13	0.875089
3501	4	14	0.878702
3501	4	15	0.881509
3501	4	20	0.88726
3501	4	25	0.894559
3501	4	30	0.898775
3501	4	35	0.898785
3501	4	40	0.894082
3501	4	45	0.897419
3501	4	50	0.890976
3501	4	55	0.881121
3501	4	60	0.87315
3501	4	65	0.866307
3501	4	70	0.862795
3501	4	75	0.859924
3501	4	80	0.858747
3501	4	85	0.854422
3501	4	90	0.859519
3501	4	95	0.863667
[truncated: 18,737 more rows]

## Sheet: IC#2 CS#2 SS#8
Case Id	Prototype Id	SetSize	Score
3471	1	1	1
3471	1	2	0.575
3471	1	3	0.716667
3471	1	4	0.716667
3471	1	5	0.666667
3471	1	6	0.666667
3471	1	7	0.666667
3471	1	8	0.666667
3471	1	9	0.666667
3471	1	10	0.666667
3471	1	11	0.666667
3471	1	12	0.666667
3471	1	13	0.666667
3471	1	14	0.666667
3471	1	15	0.666667
3471	1	20	0.666667
3471	1	25	0.666667
3471	1	30	0.666667
3471	1	35	0.666667
3471	1	40	0.666667
3471	1	45	0.666667
3471	1	50	0.666667
3471	1	55	0.666667
3471	1	60	0.666667
3471	1	65	0.456667
3471	1	70	0.243333
3471	1	75	0.243333
3471	1	80	0.243333
3471	1	85	0.243333
3471	1	90	0.243333
3471	1	95	0.236667
3471	1	100	0.236667
3471	1	105	0.236667
3471	1	110	0.18
3471	1	115	0.116667
3471	1	120	0
3471	1	125	0
3471	1	130	0
3471	1	135	0
3471	1	140	0
3471	1	145	0
3471	1	150	0
3471	1	155	0
3471	1	160	0
3471	1	165	0
3471	1	170	0
3471	1	175	0
3471	1	180	0
3471	2	1	0.4
3471	2	2	0.575
3471	2	3	0.716667
3471	2	4	0.716667
3471	2	5	0.716667
3471	2	6	0.716667
3471	2	7	0.716667
3471	2	8	0.716667
3471	2	9	0.716667
3471	2	10	0.666667
3471	2	11	0.666667
3471	2	12	0.666667
3471	2	13	0.666667
3471	2	14	0.666667
3471	2	15	0.666667
3471	2	20	0.666667
3471	2	25	0.666667
3471	2	30	0.666667
3471	2	35	0.666667
3471	2	40	0.666667
3471	2	45	0.246667
3471	2	50	0.243333
3471	2	55	0.236667
3471	2	60	0.18
3471	2	65	0.116667
3471	2	70	0.116667
3471	2	75	0
3471	2	80	0
3471	2	85	0
3471	2	90	0
3471	2	95	0
3471	2	100	0
3471	2	105	0
3471	2	110	0
3471	2	115	0
3471	2	120	0
3471	2	125	0
3471	2	130	0
3471	2	135	0
3471	2	140	0
3471	2	145	0
3471	2	150	0
3471	2	155	0
3471	2	160	0
3471	2	165	0
3471	2	170	0
3471	2	175	0
3471	2	180	0
3473	3	1	0
3473	3	2	0.11
3473	3	3	0.21
3473	3	4	0.405
3473	3	5	0.524
3473	3	6	0.603333
3473	3	7	0.601667
3473	3	8	0.596667
3473	3	9	0.431667
3473	3	10	0.431667
3473	3	11	0.431667
3473	3	12	0.398333
3473	3	13	0.398333
3473	3	14	0.398333
3473	3	15	0.398333
3473	3	20	0.335
3473	3	25	0.188333
3473	3	30	0.188333
3473	3	35	0.188333
3473	3	40	0.186667
3473	3	45	0.186667
3473	3	50	0.186667
3473	3	55	0.186667
3473	3	60	0.186667
3473	3	65	0.186667
3473	3	70	0.186667
3473	3	75	0.186667
3473	3	80	0.186667
3473	3	85	0.181667
3473	3	90	0.0983333
3473	3	95	0.0983333
3473	3	100	0.0983333
3473	3	105	0.0983333
3473	3	110	0.0983333
3473	3	115	0.0983333
3473	3	120	0.0966667
3473	3	125	0.0966667
3473	3	130	0.0966667
3473	3	135	0.0783333
3473	3	140	0.0166667
3473	3	145	0.0166667
3473	3	150	0.0166667
3473	3	155	0.0166667
3473	3	160	0.0166667
3473	3	165	0.0166667
3473	3	170	0.0166667
3473	3	175	0.0166667
3473	3	180	0.0166667
3473	4	1	0
3473	4	2	0.005
3473	4	3	0.336667
3473	4	4	0.3075
3473	4	5	0.446
3473	4	6	0.538333
3473	4	7	0.538333
3473	4	8	0.44
3473	4	9	0.44
3473	4	10	0.44
3473	4	11	0.438333
3473	4	12	0.438333
3473	4	13	0.436667
3473	4	14	0.436667
3473	4	15	0.436667
3473	4	20	0.435
3473	4	25	0.335
3473	4	30	0.335
3473	4	35	0.335
3473	4	40	0.188333
3473	4	45	0.188333
3473	4	50	0.186667
3473	4	55	0.186667
3473	4	60	0.186667
3473	4	65	0.186667
3473	4	70	0.186667
3473	4	75	0.186667
3473	4	80	0.186667
3473	4	85	0.186667
3473	4	90	0.103333
3473	4	95	0.101667
3473	4	100	0.101667
3473	4	105	0.101667
3473	4	110	0.101667
3473	4	115	0.0833333
3473	4	120	0.0216667
3473	4	125	0.0216667
3473	4	130	0.0216667
3473	4	135	0.0216667
3473	4	140	0.0216667
3473	4	145	0.0216667
3473	4	150	0.0216667
3473	4	155	0.0216667
3473	4	160	0.0216667
3473	4	165	0.0216667
3473	4	170	0.0216667
3473	4	175	0.0216667
3473	4	180	0.0216667
3475	1	1	0
3475	1	2	0.075
3475	1	3	0.383333
3475	1	4	0.5375
3475	1	5	0.63
3475	1	6	0.6
3475	1	7	0.6
3475	1	8	0.6
3475	1	9	0.6
3475	1	10	0.6
3475	1	11	0.6
3475	1	12	0.6
3475	1	13	0.6
3475	1	14	0.6
3475	1	15	0.6
3475	1	20	0.6
3475	1	25	0.6
3475	1	30	0.6
3475	1	35	0.6
3475	1	40	0.6
3475	1	45	0.6
3475	1	50	0.6
3475	1	55	0.6
3475	1	60	0.6
3475	1	65	0.276
3475	1	70	0.274
3475	1	75	0.274
3475	1	80	0.274
3475	1	85	0.274
3475	1	90	0.274
3475	1	95	0.272
3475	1	100	0.272
3475	1	105	0.272
3475	1	110	0.272
3475	1	115	0.272
3475	1	120	0.272
3475	1	125	0.272
3475	1	130	0.272
3475	1	135	0.272
3475	1	140	0.272
3475	1	145	0.268
3475	1	150	0.204
3475	1	155	0.204
3475	1	160	0.204
3475	1	165	0.204
3475	1	170	0.066
3475	1	175	0.066
3475	1	180	0.066
3475	2	1	0.4
3475	2	2	0.575
3475	2	3	0.716667
3475	2	4	0.7875
3475	2	5	0.83
3475	2	6	0.83
3475	2	7	0.83
3475	2	8	0.83
3475	2	9	0.8
3475	2	10	0.8
3475	2	11	0.8
3475	2	12	0.8
3475	2	13	0.8
3475	2	14	0.8
3475	2	15	0.8
3475	2	20	0.6
3475	2	25	0.6
3475	2	30	0.6
3475	2	35	0.6
3475	2	40	0.6
3475	2	45	0.474
3475	2	50	0.274
3475	2	55	0.272
3475	2	60	0.272
3475	2	65	0.272
3475	2	70	0.272
3475	2	75	0.272
3475	2	80	0.272
3475	2	85	0.272
3475	2	90	0.272
3475	2	95	0.272
3475	2	100	0.272
3475	2	105	0.272
3475	2	110	0.272
3475	2	115	0.272
3475	2	120	0.272
3475	2	125	0.272
3475	2	130	0.272
3475	2	135	0.272
3475	2	140	0.272
3475	2	145	0.272
3475	2	150	0.272
3475	2	155	0.272
3475	2	160	0.272
3475	2	165	0.272
3475	2	170	0.272
3475	2	175	0.272
3475	2	180	0.272
3476	3	1	1
3476	3	2	0.575
3476	3	3	0.47
3476	3	4	0.6025
3476	3	5	0.682
3476	3	6	0.682
3476	3	7	0.68
3476	3	8	0.676
3476	3	9	0.478
3476	3	10	0.478
3476	3	11	0.478
3476	3	12	0.478
3476	3	13	0.478
3476	3	14	0.478
3476	3	15	0.478
3476	3	20	0.474
3476	3	25	0.474
3476	3	30	0.474
3476	3	35	0.43
3476	3	40	0.43
3476	3	45	0.43
3476	3	50	0.43
3476	3	55	0.43
3476	3	60	0.43
3476	3	65	0.43
3476	3	70	0.43
3476	3	75	0.43
3476	3	80	0.43
3476	3	85	0.43
3476	3	90	0.044
3476	3	95	0.044
3476	3	100	0.044
3476	3	105	0.044
3476	3	110	0.044
3476	3	115	0.044
3476	3	120	0.044
3476	3	125	0.044
3476	3	130	0.044
3476	3	135	0.044
3476	3	140	0.044
3476	3	145	0.044
3476	3	150	0.044
3476	3	155	0.044
3476	3	160	0.044
3476	3	165	0.044
3476	3	170	0.044
3476	3	175	0.044
3476	3	180	0.044
3476	4	1	1
3476	4	2	0.505
3476	4	3	0.67
3476	4	4	0.54
3476	4	5	0.632
3476	4	6	0.632
3476	4	7	0.632
3476	4	8	0.506
3476	4	9	0.476
3476	4	10	0.476
3476	4	11	0.474
3476	4	12	0.474
3476	4	13	0.474
3476	4	14	0.474
3476	4	15	0.474
3476	4	20	0.472
3476	4	25	0.402
3476	4	30	0.402
3476	4	35	0.402
3476	4	40	0.402
3476	4	45	0.402
3476	4	50	0.402
3476	4	55	0.402
3476	4	60	0.402
3476	4	65	0.402
3476	4	70	0.402
3476	4	75	0.402
3476	4	80	0.402
3476	4	85	0.402
3476	4	90	0.016
3476	4	95	0.016
3476	4	100	0.016
3476	4	105	0.016
3476	4	110	0.016
3476	4	115	0.016
3476	4	120	0.016
3476	4	125	0.016
3476	4	130	0.016
3476	4	135	0.016
3476	4	140	0.016
3476	4	145	0.016
3476	4	150	0.016
3476	4	155	0.016
3476	4	160	0.016
3476	4	165	0.016
3476	4	170	0.016
3476	4	175	0.016
3476	4	180	0.016
3477	3	1	0
3477	3	2	0.075
3477	3	3	0.383333
3477	3	4	0.5375
3477	3	5	0.63
3477	3	6	0.6
3477	3	7	0.6
3477	3	8	0.6
3477	3	9	0.402
3477	3	10	0.402
3477	3	11	0.402
3477	3	12	0.402
3477	3	13	0.402
3477	3	14	0.402
3477	3	15	0.402
3477	3	20	0.402
3477	3	25	0.226
3477	3	30	0.226
3477	3	35	0.226
3477	3	40	0.21
3477	3	45	0.21
3477	3	50	0.21
3477	3	55	0.21
3477	3	60	0.21
3477	3	65	0.21
3477	3	70	0.21
3477	3	75	0.21
3477	3	80	0.21
3477	3	85	0.21
3477	3	90	0.21
3477	3	95	0.21
3477	3	100	0.21
3477	3	105	0.21
3477	3	110	0.21
3477	3	115	0.21
3477	3	120	0.21
3477	3	125	0.21
3477	3	130	0.21
3477	3	135	0.21
3477	3	140	0.21
3477	3	145	0.21
3477	3	150	0.21
3477	3	155	0.21
3477	3	160	0.21
3477	3	165	0.21
3477	3	170	0.21
3477	3	175	0.21
3477	3	180	0.21
3477	4	1	0
3477	4	2	0.005
3477	4	3	0.336667
3477	4	4	0.29
3477	4	5	0.432
3477	4	6	0.432
3477	4	7	0.432
3477	4	8	0.432
3477	4	9	0.432
3477	4	10	0.402
3477	4	11	0.402
3477	4	12	0.402
3477	4	13	0.402
3477	4	14	0.402
3477	4	15	0.402
3477	4	20	0.402
3477	4	25	0.402
3477	4	30	0.402
3477	4	35	0.402
3477	4	40	0.226
3477	4	45	0.226
3477	4	50	0.21
3477	4	55	0.21
3477	4	60	0.21
3477	4	65	0.21
3477	4	70	0.21
3477	4	75	0.21
3477	4	80	0.21
3477	4	85	0.21
3477	4	90	0.21
3477	4	95	0.21
3477	4	100	0.21
3477	4	105	0.21
3477	4	110	0.21
3477	4	115	0.21
3477	4	120	0.21
3477	4	125	0.21
3477	4	130	0.21
3477	4	135	0.13
3477	4	140	0.014
3477	4	145	0.014
3477	4	150	0.014
3477	4	155	0.014
3477	4	160	0.014
3477	4	165	0.014
3477	4	170	0.014
3477	4	175	0.014
3477	4	180	0.014
3480	3	1	1
3480	3	2	1
3480	3	3	1
3480	3	4	1
3480	3	5	1
3480	3	6	1
3480	3	7	1
3480	3	8	1
3480	3	9	1
3480	3	10	1
3480	3	11	1
3480	3	12	1
3480	3	13	1
3480	3	14	1
3480	3	15	1
3480	3	20	1
3480	3	25	1
3480	3	30	1
3480	3	35	1
3480	3	40	1
3480	3	45	1
3480	3	50	1
3480	3	55	1
3480	3	60	1
3480	3	65	1
3480	3	70	1
3480	3	75	1
3480	3	80	1
3480	3	85	1
3480	3	90	1
3480	3	95	1
3480	3	100	1
3480	3	105	1
3480	3	110	1
3480	3	115	1
3480	3	120	1
3480	3	125	1
3480	3	130	1
3480	3	135	1
3480	3	140	1
3480	3	145	1
3480	3	150	1
3480	3	155	1
3480	3	160	1
3480	3	165	1
3480	3	170	0.01
3480	3	175	0.01
3480	3	180	0.01
3480	4	1	1
3480	4	2	1
3480	4	3	1
3480	4	4	1
3480	4	5	1
3480	4	6	1
3480	4	7	1
3480	4	8	1
3480	4	9	1
3480	4	10	1
3480	4	11	1
3480	4	12	1
3480	4	13	1
3480	4	14	1
3480	4	15	1
3480	4	20	1
3480	4	25	1
3480	4	30	1
3480	4	35	1
3480	4	40	1
3480	4	45	1
3480	4	50	1
3480	4	55	1
3480	4	60	1
3480	4	65	1
3480	4	70	1
3480	4	75	1
3480	4	80	1
3480	4	85	1
3480	4	90	1
3480	4	95	1
3480	4	100	1
3480	4	105	1
3480	4	110	1
3480	4	115	1
3480	4	120	1
3480	4	125	1
3480	4	130	1
3480	4	135	1
3480	4	140	1
3480	4	145	1
3480	4	150	1
3480	4	155	1
3480	4	160	1
3480	4	165	0.01
3480	4	170	0.01
3480	4	175	0.01
3480	4	180	0.01
3483	1	1	0
3483	1	2	0.075
3483	1	3	0.383333
3483	1	4	0.5
3483	1	5	0.5
3483	1	6	0.5
3483	1	7	0.5
3483	1	8	0.5
3483	1	9	0.5
3483	1	10	0.5
3483	1	11	0.5
3483	1	12	0.5
3483	1	13	0.5
3483	1	14	0.5
3483	1	15	0.5
3483	1	20	0.5
3483	1	25	0.5
3483	1	30	0.5
3483	1	35	0.5
3483	1	40	0.5
3483	1	45	0.5
3483	1	50	0.5
3483	1	55	0.5
3483	1	60	0.5
3483	1	65	0.3425
3483	1	70	0.215
3483	1	75	0.215
3483	1	80	0.215
3483	1	85	0.215
3483	1	90	0.185
3483	1	95	0.1825
3483	1	100	0.09
3483	1	105	0.09
3483	1	110	0.05
3483	1	115	0.0025
3483	1	120	0.0025
3483	1	125	0.0025
3483	1	130	0.0025
3483	1	135	0.0025
3483	1	140	0.0025
3483	1	145	0.0025
3483	1	150	0.0025
3483	1	155	0.0025
3483	1	160	0.0025
3483	1	165	0.0025
3483	1	170	0.0025
3483	1	175	0.0025
3483	1	180	0.0025
3483	2	1	0.4
3483	2	2	0.575
3483	2	3	0.716667
3483	2	4	0.75
3483	2	5	0.75
3483	2	6	0.75
3483	2	7	0.75
3483	2	8	0.75
3483	2	9	0.75
3483	2	10	0.75
3483	2	11	0.75
3483	2	12	0.75
3483	2	13	0.75
3483	2	14	0.75
3483	2	15	0.75
3483	2	20	0.5
3483	2	25	0.5
3483	2	30	0.5
3483	2	35	0.5
3483	2	40	0.5
3483	2	45	0.3425
3483	2	50	0.34
3483	2	55	0.12
3483	2	60	0.05
3483	2	65	0.0025
3483	2	70	0.0025
3483	2	75	0.0025
3483	2	80	0.0025
3483	2	85	0.0025
3483	2	90	0.0025
3483	2	95	0.0025
3483	2	100	0.0025
3483	2	105	0.0025
3483	2	110	0.0025
3483	2	115	0.0025
3483	2	120	0.0025
3483	2	125	0.0025
3483	2	130	0.0025
3483	2	135	0.0025
3483	2	140	0.0025
3483	2	145	0.0025
3483	2	150	0.0025
3483	2	155	0.0025
3483	2	160	0.0025
3483	2	165	0.0025
3483	2	170	0.0025
3483	2	175	0.0025
3483	2	180	0.0025
3484	3	1	0
3484	3	2	0.205
3484	3	3	0.47
3484	3	4	0.6025
3484	3	5	0.6025
3484	3	6	0.6025
3484	3	7	0.6
3484	3	8	0.595
3484	3	9	0.595
3484	3	10	0.595
3484	3	11	0.595
3484	3	12	0.595
3484	3	13	0.595
3484	3	14	0.595
3484	3	15	0.595
3484	3	20	0.5025
3484	3	25	0.2825
3484	3	30	0.2825
3484	3	35	0.2825
3484	3	40	0.28
3484	3	45	0.28
3484	3	50	0.2625
3484	3	55	0.2625
3484	3	60	0.2625
3484	3	65	0.2625
3484	3	70	0.2625
3484	3	75	0.2625
3484	3	80	0.2625
3484	3	85	0.2625
3484	3	90	0.2625
3484	3	95	0.2625
3484	3	100	0.2625
3484	3	105	0.2625
3484	3	110	0.2625
3484	3	115	0.2625
3484	3	120	0.2625
3484	3	125	0.2625
3484	3	130	0.2625
3484	3	135	0.2625
3484	3	140	0.2625
3484	3	145	0.2625
3484	3	150	0.1125
3484	3	155	0.1125
3484	3	160	0.1125
3484	3	165	0.1125
3484	3	170	0.1125
3484	3	175	0.1125
3484	3	180	0.1125
3484	4	1	0
3484	4	2	0.5
3484	4	3	0.666667
3484	4	4	0.6025
3484	4	5	0.6025
3484	4	6	0.6025
3484	4	7	0.6025
3484	4	8	0.5925
3484	4	9	0.5925
3484	4	10	0.5925
3484	4	11	0.5025
3484	4	12	0.5025
3484	4	13	0.5025
3484	4	14	0.5025
3484	4	15	0.5025
3484	4	20	0.5025
3484	4	25	0.5025
3484	4	30	0.5025
3484	4	35	0.5025
3484	4	40	0.2825
3484	4	45	0.2825
3484	4	50	0.28
3484	4	55	0.2625
3484	4	60	0.2625
3484	4	65	0.2625
3484	4	70	0.2625
3484	4	75	0.2625
3484	4	80	0.2625
3484	4	85	0.1125
3484	4	90	0.1125
3484	4	95	0.1125
3484	4	100	0.1125
3484	4	105	0.1125
3484	4	110	0.1125
3484	4	115	0.1125
3484	4	120	0.1125
3484	4	125	0.1125
3484	4	130	0.1125
3484	4	135	0.1125
3484	4	140	0.1125
3484	4	145	0.0175
3484	4	150	0.0175
3484	4	155	0.0175
3484	4	160	0.0175
3484	4	165	0.0175
3484	4	170	0.0175
3484	4	175	0.0175
3484	4	180	0.0175
3485	3	1	0
3485	3	2	0
3485	3	3	0.136667
3485	3	4	0.35
3485	3	5	0.48
3485	3	6	0.566667
3485	3	7	0.628571
3485	3	8	0.625714
3485	3	9	0.507143
3485	3	10	0.507143
3485	3	11	0.482857
3485	3	12	0.482857
3485	3	13	0.482857
3485	3	14	0.482857
3485	3	15	0.482857
3485	3	20	0.428571
3485	3	25	0.428571
3485	3	30	0.428571
3485	3	35	0.428571
3485	3	40	0.428571
3485	3	45	0.428571
3485	3	50	0.428571
3485	3	55	0.428571
3485	3	60	0.428571
3485	3	65	0.428571
3485	3	70	0.428571
3485	3	75	0.428571
3485	3	80	0.428571
3485	3	85	0.428571
3485	3	90	0.247143
3485	3	95	0.247143
3485	3	100	0.247143
3485	3	105	0.177143
3485	3	110	0.177143
3485	3	115	0.177143
3485	3	120	0.177143
3485	3	125	0.177143
3485	3	130	0.177143
3485	3	135	0.177143
3485	3	140	0.177143
3485	3	145	0.177143
3485	3	150	0.177143
3485	3	155	0.177143
3485	3	160	0.177143
3485	3	165	0.15
3485	3	170	0.15
3485	3	175	0.15
3485	3	180	0.15
3485	4	1	0
3485	4	2	0.085
3485	4	3	0.333333
3485	4	4	0.25
3485	4	5	0.4
3485	4	6	0.5
3485	4	7	0.571429
3485	4	8	0.428571
3485	4	9	0.428571
3485	4	10	0.428571
3485	4	11	0.428571
3485	4	12	0.428571
3485	4	13	0.428571
3485	4	14	0.428571
3485	4	15	0.428571
3485	4	20	0.428571
3485	4	25	0.428571
3485	4	30	0.428571
3485	4	35	0.428571
3485	4	40	0.428571
3485	4	45	0.428571
3485	4	50	0.318571
3485	4	55	0.318571
3485	4	60	0.318571
3485	4	65	0.318571
3485	4	70	0.318571
3485	4	75	0.318571
3485	4	80	0.318571
3485	4	85	0.318571
3485	4	90	0.177143
3485	4	95	0.177143
3485	4	100	0.177143
3485	4	105	0.177143
3485	4	110	0.167143
3485	4	115	0.167143
3485	4	120	0.167143
3485	4	125	0.167143
3485	4	130	0.167143
3485	4	135	0.167143
3485	4	140	0.167143
3485	4	145	0.167143
3485	4	150	0.167143
3485	4	155	0.167143
3485	4	160	0.167143
3485	4	165	0.167143
3485	4	170	0.167143
3485	4	175	0.0657143
3485	4	180	0.0657143
3486	3	1	1
3486	3	2	0.58
3486	3	3	0.523333
3486	3	4	0.4925
3486	3	5	0.4925
3486	3	6	0.4925
3486	3	7	0.455
3486	3	8	0.4475
3486	3	9	0.4475
3486	3	10	0.4475
3486	3	11	0.4475
3486	3	12	0.4475
3486	3	13	0.4475
3486	3	14	0.425
3486	3	15	0.425
3486	3	20	0.425
3486	3	25	0.425
3486	3	30	0.335
3486	3	35	0.335
3486	3	40	0.335
3486	3	45	0.335
3486	3	50	0.335
3486	3	55	0.2675
3486	3	60	0.2675
3486	3	65	0.2675
3486	3	70	0.2675
3486	3	75	0.2675
3486	3	80	0.2675
3486	3	85	0.2675
3486	3	90	0.2675
3486	3	95	0.2675
3486	3	100	0.2675
3486	3	105	0.2675
3486	3	110	0.2675
3486	3	115	0.2675
3486	3	120	0.2675
3486	3	125	0.2675
3486	3	130	0.2675
3486	3	135	0.2675
3486	3	140	0.2675
3486	3	145	0.2675
3486	3	150	0.2675
3486	3	155	0.2675
3486	3	160	0.2675
3486	3	165	0.2675
3486	3	170	0.2675
3486	3	175	0.2675
3486	3	180	0.2675
3486	4	1	1
3486	4	2	1
3486	4	3	1
3486	4	4	0.79
3486	4	5	0.79
3486	4	6	0.79
3486	4	7	0.79
3486	4	8	0.6425
3486	4	9	0.495
3486	4	10	0.495
3486	4	11	0.4925
3486	4	12	0.4925
3486	4	13	0.455
3486	4	14	0.4525
3486	4	15	0.4525
3486	4	20	0.45
3486	4	25	0.45
3486	4	30	0.45
3486	4	35	0.355
3486	4	40	0.35
3486	4	45	0.33
3486	4	50	0.33
3486	4	55	0.33
3486	4	60	0.33
3486	4	65	0.33
3486	4	70	0.33
3486	4	75	0.33
3486	4	80	0.33
3486	4	85	0.33
3486	4	90	0.2
3486	4	95	0.2
3486	4	100	0.2
3486	4	105	0.2
3486	4	110	0.2
3486	4	115	0.2
3486	4	120	0.2
3486	4	125	0.2
3486	4	130	0.2
3486	4	135	0.2
3486	4	140	0.2
3486	4	145	0.2
3486	4	150	0.2
3486	4	155	0.2
3486	4	160	0.2
3486	4	165	0.2
3486	4	170	0.2
3486	4	175	0.2
3486	4	180	0.2
3487	3	1	1
3487	3	2	0.705
3487	3	3	0.803333
3487	3	4	0.8525
3487	3	5	0.8525
3487	3	6	0.8525
3487	3	7	0.85
3487	3	8	0.845
3487	3	9	0.845
3487	3	10	0.75
3487	3	11	0.75
3487	3	12	0.75
3487	3	13	0.75
3487	3	14	0.75
3487	3	15	0.75
3487	3	20	0.75
3487	3	25	0.75
3487	3	30	0.75
3487	3	35	0.75
3487	3	40	0.75
3487	3	45	0.75
3487	3	50	0.75
3487	3	55	0.75
3487	3	60	0.75
3487	3	65	0.75
3487	3	70	0.75
3487	3	75	0.75
3487	3	80	0.75
3487	3	85	0.75
3487	3	90	0.4
3487	3	95	0.4
3487	3	100	0.4
3487	3	105	0.4
3487	3	110	0.395
3487	3	115	0.395
3487	3	120	0.39
3487	3	125	0.27
3487	3	130	0.27
3487	3	135	0.27
3487	3	140	0.27
3487	3	145	0.27
3487	3	150	0.27
3487	3	155	0.27
3487	3	160	0.27
3487	3	165	0.27
3487	3	170	0.0225
3487	3	175	0.0225
3487	3	180	0.0225
3487	4	1	1
3487	4	2	1
3487	4	3	1
3487	4	4	0.8525
3487	4	5	0.8525
3487	4	6	0.8525
3487	4	7	0.8525
3487	4	8	0.8525
3487	4	9	0.8525
3487	4	10	0.8525
3487	4	11	0.85
3487	4	12	0.85
3487	4	13	0.85
3487	4	14	0.75
3487	4	15	0.75
3487	4	20	0.75
3487	4	25	0.75
3487	4	30	0.75
3487	4	35	0.75
3487	4	40	0.75
3487	4	45	0.75
3487	4	50	0.75
3487	4	55	0.75
3487	4	60	0.75
3487	4	65	0.75
3487	4	70	0.75
3487	4	75	0.75
3487	4	80	0.75
3487	4	85	0.75
3487	4	90	0.4
3487	4	95	0.39
3487	4	100	0.39
3487	4	105	0.39
3487	4	110	0.39
3487	4	115	0.39
3487	4	120	0.39
3487	4	125	0.27
3487	4	130	0.27
3487	4	135	0.27
3487	4	140	0.27
3487	4	145	0.27
3487	4	150	0.27
3487	4	155	0.27
3487	4	160	0.27
3487	4	165	0.0225
3487	4	170	0.0225
3487	4	175	0.0225
3487	4	180	0.0225
3488	1	1	0
3488	1	2	0.205
3488	1	3	0.453333
3488	1	4	0.453333
3488	1	5	0.453333
3488	1	6	0.453333
3488	1	7	0.453333
3488	1	8	0.34
3488	1	9	0.34
3488	1	10	0.34
3488	1	11	0.34
3488	1	12	0.34
3488	1	13	0.34
3488	1	14	0.34
3488	1	15	0.34
3488	1	20	0.34
3488	1	25	0.34
3488	1	30	0.34
3488	1	35	0.34
3488	1	40	0.34
3488	1	45	0.34
3488	1	50	0.34
3488	1	55	0.34
3488	1	60	0.34
3488	1	65	0.34
3488	1	70	0.34
3488	1	75	0.34
3488	1	80	0.34
3488	1	85	0.34
3488	1	90	0.34
3488	1	95	0.34
3488	1	100	0.34
3488	1	105	0.34
3488	1	110	0.34
3488	1	115	0.34
3488	1	120	0.34
3488	1	125	0.34
3488	1	130	0.34
3488	1	135	0.34
3488	1	140	0.34
3488	1	145	0.34
3488	1	150	0.34
3488	1	155	0.18
3488	1	160	0.18
3488	1	165	0.176667
3488	1	170	0.176667
3488	1	175	0.0133333
3488	1	180	0.0133333
3488	2	1	0.36
3488	2	2	0.68
3488	2	3	0.786667
3488	2	4	0.786667
3488	2	5	0.786667
3488	2	6	0.783333
3488	2	7	0.783333
3488	2	8	0.673333
3488	2	9	0.673333
3488	2	10	0.673333
3488	2	11	0.673333
3488	2	12	0.673333
3488	2	13	0.673333
3488	2	14	0.673333
3488	2	15	0.673333
3488	2	20	0.34
3488	2	25	0.34
3488	2	30	0.34
3488	2	35	0.34
3488	2	40	0.34
3488	2	45	0.34
3488	2	50	0.34
3488	2	55	0.34
3488	2	60	0.34
3488	2	65	0.34
3488	2	70	0.34
3488	2	75	0.34
3488	2	80	0.34
3488	2	85	0.34
3488	2	90	0.183333
3488	2	95	0.176667
3488	2	100	0.0133333
3488	2	105	0.0133333
3488	2	110	0.0133333
3488	2	115	0.0133333
3488	2	120	0.0133333
3488	2	125	0.0133333
3488	2	130	0.0133333
3488	2	135	0.0133333
3488	2	140	0.0133333
3488	2	145	0.0133333
3488	2	150	0.0133333
3488	2	155	0.0133333
3488	2	160	0.0133333
3488	2	165	0.0133333
3488	2	170	0.0133333
3488	2	175	0.0133333
3488	2	180	0.0133333
3489	3	1	0
3489	3	2	0
3489	3	3	0.333333
3489	3	4	0.5
3489	3	5	0.6
3489	3	6	0.6
3489	3	7	0.6
3489	3	8	0.6
3489	3	9	0.402
3489	3	10	0.402
3489	3	11	0.278
3489	3	12	0.278
3489	3	13	0.276
3489	3	14	0.276
3489	3	15	0.274
3489	3	20	0.274
3489	3	25	0.098
3489	3	30	0.098
3489	3	35	0.098
3489	3	40	0.096
3489	3	45	0.096
3489	3	50	0.078
3489	3	55	0.078
3489	3	60	0.076
3489	3	65	0.076
3489	3	70	0.076
3489	3	75	0.076
3489	3	80	0.076
3489	3	85	0.076
3489	3	90	0.076
3489	3	95	0.044
3489	3	100	0.044
3489	3	105	0.044
3489	3	110	0.044
3489	3	115	0.044
3489	3	120	0.044
3489	3	125	0.044
3489	3	130	0.044
3489	3	135	0.044
3489	3	140	0.044
3489	3	145	0.044
3489	3	150	0.044
3489	3	155	0.044
3489	3	160	0.044
3489	3	165	0.044
3489	3	170	0.044
3489	3	175	0.044
3489	3	180	0.044
3489	4	1	0
3489	4	2	0.005
3489	4	3	0.13
3489	4	4	0.0975
3489	4	5	0.276
3489	4	6	0.274
3489	4	7	0.274
3489	4	8	0.274
3489	4	9	0.274
3489	4	10	0.274
3489	4	11	0.274
3489	4	12	0.274
3489	4	13	0.274
3489	4	14	0.274
3489	4	15	0.274
3489	4	20	0.274
3489	4	25	0.274
3489	4	30	0.274
3489	4	35	0.272
3489	4	40	0.096
3489	4	45	0.096
3489	4	50	0.094
3489	4	55	0.094
3489	4	60	0.094
3489	4	65	0.094
3489	4	70	0.076
3489	4	75	0.04
3489	4	80	0.04
3489	4	85	0.04
3489	4	90	0.04
3489	4	95	0.04
3489	4	100	0.04
3489	4	105	0.04
3489	4	110	0.04
3489	4	115	0.04
3489	4	120	0.04
3489	4	125	0.04
3489	4	130	0.04
3489	4	135	0.04
3489	4	140	0.04
3489	4	145	0.04
3489	4	150	0.04
3489	4	155	0.04
3489	4	160	0.04
3489	4	165	0.04
3489	4	170	0.04
3489	4	175	0.04
3489	4	180	0.04
3490	1	1	0
3490	1	2	0.205
3490	1	3	0.18
3490	1	4	0.18
3490	1	5	0.18
3490	1	6	0.18
3490	1	7	0.18
3490	1	8	0.09
3490	1	9	0.09
3490	1	10	0.09
3490	1	11	0.09
3490	1	12	0.09
3490	1	13	0.09
3490	1	14	0.09
3490	1	15	0.005
3490	1	20	0.005
3490	1	25	0.005
3490	1	30	0.005
3490	1	35	0.005
3490	1	40	0.005
3490	1	45	0.005
3490	1	50	0.005
3490	1	55	0.005
3490	1	60	0.005
3490	1	65	0.005
3490	1	70	0.005
3490	1	75	0.005
3490	1	80	0.005
3490	1	85	0.005
3490	1	90	0.005
3490	1	95	0.005
3490	1	100	0.005
3490	1	105	0.005
3490	1	110	0.005
3490	1	115	0.005
3490	1	120	0.005
3490	1	125	0.005
3490	1	130	0.005
3490	1	135	0.005
3490	1	140	0.005
3490	1	145	0.005
3490	1	150	0.005
3490	1	155	0.005
3490	1	160	0.005
3490	1	165	0.005
3490	1	170	0.005
3490	1	175	0.005
3490	1	180	0.005
3490	2	1	0.36
3490	2	2	0.68
3490	2	3	0.68
3490	2	4	0.68
3490	2	5	0.68
3490	2	6	0.675
3490	2	7	0.675
3490	2	8	0.59
3490	2	9	0.59
3490	2	10	0.59
3490	2	11	0.59
3490	2	12	0.59
3490	2	13	0.505
3490	2	14	0.505
3490	2	15	0.505
3490	2	20	0.005
3490	2	25	0.005
3490	2	30	0.005
3490	2	35	0.005
3490	2	40	0.005
3490	2	45	0.005
3490	2	50	0.005
3490	2	55	0.005
3490	2	60	0.005
3490	2	65	0.005
3490	2	70	0.005
3490	2	75	0.005
3490	2	80	0.005
3490	2	85	0.005
3490	2	90	0.005
3490	2	95	0.005
3490	2	100	0.005
3490	2	105	0.005
3490	2	110	0.005
3490	2	115	0.005
3490	2	120	0.005
3490	2	125	0.005
3490	2	130	0.005
3490	2	135	0.005
3490	2	140	0.005
3490	2	145	0.005
3490	2	150	0.005
3490	2	155	0.005
3490	2	160	0.005
3490	2	165	0.005
3490	2	170	0.005
3490	2	175	0.005
3490	2	180	0.005
3491	1	1	0
3491	1	2	0.5
3491	1	3	0.666667
3491	1	4	0.75
3491	1	5	0.75
3491	1	6	0.75
3491	1	7	0.75
3491	1	8	0.75
3491	1	9	0.75
3491	1	10	0.75
3491	1	11	0.75
3491	1	12	0.75
3491	1	13	0.75
3491	1	14	0.75
3491	1	15	0.75
3491	1	20	0.75
3491	1	25	0.75
3491	1	30	0.75
3491	1	35	0.75
3491	1	40	0.75
3491	1	45	0.75
3491	1	50	0.75
3491	1	55	0.75
3491	1	60	0.75
3491	1	65	0.57
3491	1	70	0.57
3491	1	75	0.57
3491	1	80	0.57
3491	1	85	0.57
3491	1	90	0.57
3491	1	95	0.57
3491	1	100	0.57
3491	1	105	0.57
3491	1	110	0.57
3491	1	115	0.57
3491	1	120	0.57
3491	1	125	0.57
3491	1	130	0.57
3491	1	135	0.5575
3491	1	140	0.5575
3491	1	145	0.5575
3491	1	150	0.375
3491	1	155	0.375
3491	1	160	0.3575
3491	1	165	0.3575
3491	1	170	0.3575
3491	1	175	0.3575
3491	1	180	0.3575
3491	2	1	1
3491	2	2	1
3491	2	3	1
3491	2	4	1
3491	2	5	1
3491	2	6	1
3491	2	7	1
3491	2	8	1
3491	2	9	1
3491	2	10	1
3491	2	11	1
3491	2	12	1
3491	2	13	1
3491	2	14	1
3491	2	15	1
3491	2	20	0.75
3491	2	25	0.75
3491	2	30	0.75
3491	2	35	0.75
3491	2	40	0.75
3491	2	45	0.75
3491	2	50	0.57
3491	2	55	0.5575
3491	2	60	0.5575
3491	2	65	0.375
3491	2	70	0.375
3491	2	75	0.375
3491	2	80	0.375
3491	2	85	0.375
3491	2	90	0.37
3491	2	95	0.37
3491	2	100	0.37
3491	2	105	0.37
3491	2	110	0.37
3491	2	115	0.37
3491	2	120	0.37
3491	2	125	0.37
3491	2	130	0.37
3491	2	135	0.2275
3491	2	140	0.2275
3491	2	145	0.2275
3491	2	150	0.2275
3491	2	155	0.2275
3491	2	160	0.2275
3491	2	165	0.2275
3491	2	170	0.2275
3491	2	175	0.2275
3491	2	180	0.2275
3492	1	1	1
3492	1	2	0.705
3492	1	3	0.8
3492	1	4	0.8
3492	1	5	0.8
3492	1	6	0.8
3492	1	7	0.8
3492	1	8	0.8
3492	1	9	0.8
3492	1	10	0.666667
3492	1	11	0.666667
3492	1	12	0.666667
3492	1	13	0.666667
3492	1	14	0.666667
3492	1	15	0.666667
3492	1	20	0.666667
3492	1	25	0.666667
3492	1	30	0.666667
3492	1	35	0.666667
3492	1	40	0.666667
3492	1	45	0.666667
3492	1	50	0.666667
3492	1	55	0.666667
3492	1	60	0.666667
3492	1	65	0.456667
3492	1	70	0.453333
3492	1	75	0.453333
3492	1	80	0.453333
3492	1	85	0.453333
3492	1	90	0.453333
3492	1	95	0.45
3492	1	100	0.45
3492	1	105	0.45
3492	1	110	0.45
3492	1	115	0.45
3492	1	120	0.45
3492	1	125	0.45
3492	1	130	0.45
3492	1	135	0.45
3492	1	140	0.45
3492	1	145	0.443333
3492	1	150	0.443333
3492	1	155	0.443333
3492	1	160	0.443333
3492	1	165	0.443333
3492	1	170	0.443333
3492	1	175	0.443333
3492	1	180	0.443333
3492	2	1	0.4
3492	2	2	0.7
3492	2	3	0.8
3492	2	4	0.8
3492	2	5	0.8
3492	2	6	0.796667
3492	2	7	0.796667
3492	2	8	0.796667
3492	2	9	0.796667
3492	2	10	0.796667
3492	2	11	0.796667
3492	2	12	0.796667
3492	2	13	0.796667
3492	2	14	0.796667
3492	2	15	0.796667
3492	2	20	0.796667
3492	2	25	0.666667
3492	2	30	0.666667
3492	2	35	0.666667
3492	2	40	0.666667
3492	2	45	0.456667
3492	2	50	0.453333
3492	2	55	0.45
3492	2	60	0.45
3492	2	65	0.45
3492	2	70	0.45
3492	2	75	0.45
3492	2	80	0.45
3492	2	85	0.45
3492	2	90	0.45
3492	2	95	0.45
3492	2	100	0.45
3492	2	105	0.45
3492	2	110	0.45
3492	2	115	0.45
3492	2	120	0.45
3492	2	125	0.256667
3492	2	130	0.226667
3492	2	135	0.226667
3492	2	140	0.226667
3492	2	145	0.226667
3492	2	150	0.226667
3492	2	155	0.226667
3492	2	160	0.226667
3492	2	165	0.226667
3492	2	170	0.226667
3492	2	175	0.226667
3492	2	180	0.226667
3494	3	1	0.14
3494	3	2	0.57
3494	3	3	0.713333
3494	3	4	0.785
3494	3	5	0.828
3494	3	6	0.828
3494	3	7	0.828
3494	3	8	0.828
3494	3	9	0.828
3494	3	10	0.828
3494	3	11	0.828
3494	3	12	0.828
3494	3	13	0.828
3494	3	14	0.828
3494	3	15	0.828
3494	3	20	0.828
3494	3	25	0.652
3494	3	30	0.652
3494	3	35	0.652
3494	3	40	0.63
3494	3	45	0.63
3494	3	50	0.63
3494	3	55	0.63
3494	3	60	0.63
3494	3	65	0.63
3494	3	70	0.63
3494	3	75	0.63
3494	3	80	0.63
3494	3	85	0.608
3494	3	90	0.454
3494	3	95	0.454
3494	3	100	0.454
3494	3	105	0.454
3494	3	110	0.454
3494	3	115	0.168
3494	3	120	0.168
3494	3	125	0.106
3494	3	130	0.106
3494	3	135	0.07
3494	3	140	0.07
3494	3	145	0.07
3494	3	150	0.07
3494	3	155	0.07
3494	3	160	0.07
3494	3	165	0.07
3494	3	170	0.07
3494	3	175	0.07
3494	3	180	0.07
3494	4	1	0.14
3494	4	2	0.57
3494	4	3	0.713333
3494	4	4	0.785
3494	4	5	0.828
3494	4	6	0.828
3494	4	7	0.828
3494	4	8	0.828
3494	4	9	0.828
3494	4	10	0.828
3494	4	11	0.828
3494	4	12	0.828
3494	4	13	0.828
3494	4	14	0.828
3494	4	15	0.828
3494	4	20	0.828
3494	4	25	0.828
3494	4	30	0.828
3494	4	35	0.828
3494	4	40	0.652
3494	4	45	0.652
3494	4	50	0.478
3494	4	55	0.476
3494	4	60	0.476
3494	4	65	0.476
3494	4	70	0.476
3494	4	75	0.332
3494	4	80	0.332
3494	4	85	0.076
3494	4	90	0.076
3494	4	95	0.046
3494	4	100	0.046
3494	4	105	0.046
3494	4	110	0.046
3494	4	115	0.046
3494	4	120	0.046
3494	4	125	0.046
3494	4	130	0.046
3494	4	135	0.046
3494	4	140	0.046
3494	4	145	0.046
3494	4	150	0.046
3494	4	155	0.046
3494	4	160	0.046
3494	4	165	0.046
3494	4	170	0.046
3494	4	175	0.046
3494	4	180	0.046
3495	3	1	0
3495	3	2	0.075
3495	3	3	0.333333
3495	3	4	0.333333
3495	3	5	0.333333
3495	3	6	0.333333
3495	3	7	0.333333
3495	3	8	0.333333
3495	3	9	0.333333
3495	3	10	0.333333
3495	3	11	0.333333
3495	3	12	0.333333
3495	3	13	0.333333
3495	3	14	0.333333
3495	3	15	0.333333
3495	3	20	0.333333
3495	3	25	0.04
3495	3	30	0.04
3495	3	35	0.04
3495	3	40	0.0366667
3495	3	45	0.0366667
3495	3	50	0.0133333
3495	3	55	0.0133333
3495	3	60	0.0133333
3495	3	65	0.0133333
3495	3	70	0.0133333
3495	3	75	0.0133333
3495	3	80	0.0133333
3495	3	85	0.0133333
3495	3	90	0.0133333
3495	3	95	0.0133333
3495	3	100	0.0133333
3495	3	105	0.0133333
3495	3	110	0.0133333
3495	3	115	0.0133333
3495	3	120	0.0133333
3495	3	125	0.0133333
3495	3	130	0.0133333
3495	3	135	0.0133333
3495	3	140	0.0133333
3495	3	145	0.0133333
3495	3	150	0.0133333
3495	3	155	0.0133333
3495	3	160	0.0133333
3495	3	165	0.0133333
3495	3	170	0.0133333
3495	3	175	0.0133333
3495	3	180	0.0133333
3495	4	1	0
3495	4	2	0.5
3495	4	3	0.666667
3495	4	4	0.383333
3495	4	5	0.383333
3495	4	6	0.383333
3495	4	7	0.383333
3495	4	8	0.383333
3495	4	9	0.333333
3495	4	10	0.333333
3495	4	11	0.333333
3495	4	12	0.333333
3495	4	13	0.333333
3495	4	14	0.333333
3495	4	15	0.333333
3495	4	20	0.333333
3495	4	25	0.333333
3495	4	30	0.333333
3495	4	35	0.333333
3495	4	40	0.04
3495	4	45	0.04
3495	4	50	0.0366667
3495	4	55	0.0133333
3495	4	60	0.0133333
3495	4	65	0.0133333
3495	4	70	0.0133333
3495	4	75	0.0133333
3495	4	80	0.0133333
3495	4	85	0.0133333
3495	4	90	0.0133333
3495	4	95	0.0133333
3495	4	100	0.0133333
3495	4	105	0.0133333
3495	4	110	0.0133333
3495	4	115	0.0133333
3495	4	120	0.0133333
3495	4	125	0.0133333
3495	4	130	0.0133333
3495	4	135	0.0133333
3495	4	140	0.0133333
3495	4	145	0.0133333
3495	4	150	0.0133333
3495	4	155	0.0133333
3495	4	160	0.0133333
3495	4	165	0.0133333
3495	4	170	0.0133333
3495	4	175	0.0133333
3495	4	180	0.0133333
3499	3	1	1
3499	3	2	0.705
3499	3	3	0.803333
3499	3	4	0.8525
3499	3	5	0.882
3499	3	6	0.901667
3499	3	7	0.9
3499	3	8	0.896667
3499	3	9	0.896667
3499	3	10	0.896667
3499	3	11	0.896667
3499	3	12	0.896667
3499	3	13	0.896667
3499	3	14	0.896667
3499	3	15	0.896667
3499	3	20	0.835
3499	3	25	0.835
3499	3	30	0.835
3499	3	35	0.835
3499	3	40	0.835
3499	3	45	0.835
3499	3	50	0.835
3499	3	55	0.835
3499	3	60	0.835
3499	3	65	0.835
3499	3	70	0.835
3499	3	75	0.835
3499	3	80	0.835
3499	3	85	0.835
3499	3	90	0.598333
3499	3	95	0.598333
3499	3	100	0.598333
3499	3	105	0.598333
3499	3	110	0.598333
3499	3	115	0.598333
3499	3	120	0.596667
3499	3	125	0.596667
3499	3	130	0.596667
3499	3	135	0.596667
3499	3	140	0.596667
3499	3	145	0.596667
3499	3	150	0.516667
3499	3	155	0.516667
3499	3	160	0.516667
3499	3	165	0.516667
3499	3	170	0.405
3499	3	175	0.405
3499	3	180	0.246667
3499	4	1	1
3499	4	2	1
3499	4	3	1
3499	4	4	0.8525
3499	4	5	0.882
3499	4	6	0.901667
3499	4	7	0.901667
3499	4	8	0.895
3499	4	9	0.895
3499	4	10	0.895
3499	4	11	0.835
3499	4	12	0.835
3499	4	13	0.835
3499	4	14	0.835
3499	4	15	0.835
3499	4	20	0.835
3499	4	25	0.835
3499	4	30	0.835
3499	4	35	0.835
3499	4	40	0.835
3499	4	45	0.835
3499	4	50	0.681667
3499	4	55	0.681667
3499	4	60	0.681667
3499	4	65	0.681667
3499	4	70	0.681667
3499	4	75	0.681667
3499	4	80	0.681667
3499	4	85	0.681667
3499	4	90	0.598333
3499	4	95	0.596667
3499	4	100	0.596667
3499	4	105	0.596667
3499	4	110	0.596667
3499	4	115	0.596667
3499	4	120	0.596667
3499	4	125	0.596667
3499	4	130	0.475
3499	4	135	0.475
3499	4	140	0.475
3499	4	145	0.316667
3499	4	150	0.316667
3499	4	155	0.316667
3499	4	160	0.316667
3499	4	165	0.153333
3499	4	170	0.153333
3499	4	175	0.153333
3499	4	180	0.153333
3500	3	1	0
3500	3	2	0
3500	3	3	0.136667
3500	3	4	0.35
3500	3	5	0.48
3500	3	6	0.566667
3500	3	7	0.628571
3500	3	8	0.6725
3500	3	9	0.598889
3500	3	10	0.598889
3500	3	11	0.487778
3500	3	12	0.487778
3500	3	13	0.395556
3500	3	14	0.395556
3500	3	15	0.38
3500	3	20	0.337778
3500	3	25	0.24
3500	3	30	0.24
3500	3	35	0.24
3500	3	40	0.238889
3500	3	45	0.238889
3500	3	50	0.232222
3500	3	55	0.232222
3500	3	60	0.232222
3500	3	65	0.232222
3500	3	70	0.232222
3500	3	75	0.232222
3500	3	80	0.232222
3500	3	85	0.232222
3500	3	90	0.176667
3500	3	95	0.176667
3500	3	100	0.176667
3500	3	105	0.176667
3500	3	110	0.176667
3500	3	115	0.176667
3500	3	120	0.175556
3500	3	125	0.122222
3500	3	130	0.122222
3500	3	135	0.122222
3500	3	140	0.122222
3500	3	145	0.122222
3500	3	150	0.122222
3500	3	155	0.122222
3500	3	160	0.0111111
3500	3	165	0.0111111
3500	3	170	0.0111111
3500	3	175	0.0111111
3500	3	180	0.0111111
3500	4	1	0
3500	4	2	0.005
3500	4	3	0.00333333
3500	4	4	0.0025
3500	4	5	0.036
3500	4	6	0.173333
3500	4	7	0.291429
3500	4	8	0.255
3500	4	9	0.337778
3500	4	10	0.337778
3500	4	11	0.337778
3500	4	12	0.337778
3500	4	13	0.337778
3500	4	14	0.337778
3500	4	15	0.337778
3500	4	20	0.337778
3500	4	25	0.337778
3500	4	30	0.337778
3500	4	35	0.337778
3500	4	40	0.24
3500	4	45	0.24
3500	4	50	0.238889
3500	4	55	0.238889
3500	4	60	0.238889
3500	4	65	0.238889
3500	4	70	0.232222
3500	4	75	0.232222
3500	4	80	0.232222
3500	4	85	0.232222
3500	4	90	0.176667
3500	4	95	0.175556
3500	4	100	0.175556
3500	4	105	0.0644444
3500	4	110	0.0644444
3500	4	115	0.0644444
3500	4	120	0.0644444
3500	4	125	0.0111111
3500	4	130	0.0111111
3500	4	135	0.0111111
3500	4	140	0.0111111
3500	4	145	0.0111111
3500	4	150	0.0111111
3500	4	155	0.0111111
3500	4	160	0.0111111
3500	4	165	0.0111111
3500	4	170	0.0111111
3500	4	175	0.0111111
3500	4	180	0.0111111
3501	3	1	0
3501	3	2	0.205
3501	3	3	0.47
3501	3	4	0.6025
3501	3	5	0.682
3501	3	6	0.735
3501	3	7	0.771429
3501	3	8	0.7975
3501	3	9	0.7125
3501	3	10	0.7125
3501	3	11	0.635
3501	3	12	0.635
3501	3	13	0.63375
3501	3	14	0.63375
3501	3	15	0.6325
3501	3	20	0.58625
3501	3	25	0.47625
3501	3	30	0.47625
3501	3	35	0.47625
3501	3	40	0.475
3501	3	45	0.475
3501	3	50	0.475
3501	3	55	0.475
3501	3	60	0.44
3501	3	65	0.44
3501	3	70	0.44
3501	3	75	0.44
3501	3	80	0.42875
3501	3	85	0.42875
3501	3	90	0.31375
3501	3	95	0.31375
3501	3	100	0.31375
3501	3	105	0.31375
3501	3	110	0.31
3501	3	115	0.1275
3501	3	120	0.1275
3501	3	125	0.1275
3501	3	130	0.1275
3501	3	135	0.0975
3501	3	140	0.0975
3501	3	145	0.06875
3501	3	150	0.06875
3501	3	155	0.06875
3501	3	160	0.06875
3501	3	165	0.06875
3501	3	170	0.06875
3501	3	175	0.06875
3501	3	180	0.06875
3501	4	1	0
3501	4	2	0.16
3501	4	3	0.233333
3501	4	4	0.2775
3501	4	5	0.42
3501	4	6	0.515
3501	4	7	0.584286
3501	4	8	0.63125
3501	4	9	0.63125
3501	4	10	0.63125
3501	4	11	0.58625
3501	4	12	0.58625
3501	4	13	0.58625
3501	4	14	0.58625
3501	4	15	0.58625
3501	4	20	0.58625
3501	4	25	0.58625
3501	4	30	0.58625
3501	4	35	0.55125
3501	4	40	0.44125
3501	4	45	0.44125
3501	4	50	0.325
3501	4	55	0.325
3501	4	60	0.325
3501	4	65	0.325
3501	4	70	0.325
3501	4	75	0.235
3501	4	80	0.235
3501	4	85	0.14
3501	4	90	0.14
3501	4	95	0.1125
[truncated: 18,737 more rows]

## Sheet: IC#1 CS#3 SS#8
Case Id	Prototype Id	SetSize	Score
3471	1	1	1
3471	1	2	0.685
3471	1	3	0.79
3471	1	4	0.79
3471	1	5	0.666667
3471	1	6	0.666667
3471	1	7	0.666667
3471	1	8	0.666667
3471	1	9	0.666667
3471	1	10	0.666667
3471	1	11	0.666667
3471	1	12	0.666667
3471	1	13	0.666667
3471	1	14	0.666667
3471	1	15	0.666667
3471	1	20	0.666667
3471	1	25	0.666667
3471	1	30	0.666667
3471	1	35	0.666667
3471	1	40	0.666667
3471	1	45	0.666667
3471	1	50	0.666667
3471	1	55	0.666667
3471	1	60	0.666667
3471	1	65	0.623333
3471	1	70	0.58
3471	1	75	0.58
3471	1	80	0.58
3471	1	85	0.57
3471	1	90	0.57
3471	1	95	0.57
3471	1	100	0.57
3471	1	105	0.57
3471	1	110	0.44
3471	1	115	0.293333
3471	1	120	0.126667
3471	1	125	0.126667
3471	1	130	0.126667
3471	1	135	0.126667
3471	1	140	0.126667
3471	1	145	0.126667
3471	1	150	0.126667
3471	1	155	0.126667
3471	1	160	0.126667
3471	1	165	0.126667
3471	1	170	0.126667
3471	1	175	0.126667
3471	1	180	0.126667
3471	2	1	0.84
3471	2	2	0.685
3471	2	3	0.79
3471	2	4	0.79
3471	2	5	0.79
3471	2	6	0.79
3471	2	7	0.79
3471	2	8	0.79
3471	2	9	0.79
3471	2	10	0.666667
3471	2	11	0.666667
3471	2	12	0.666667
3471	2	13	0.666667
3471	2	14	0.666667
3471	2	15	0.666667
3471	2	20	0.666667
3471	2	25	0.666667
3471	2	30	0.666667
3471	2	35	0.666667
3471	2	40	0.666667
3471	2	45	0.58
3471	2	50	0.58
3471	2	55	0.58
3471	2	60	0.45
3471	2	65	0.293333
3471	2	70	0.293333
3471	2	75	0.126667
3471	2	80	0.126667
3471	2	85	0.126667
3471	2	90	0.126667
3471	2	95	0.126667
3471	2	100	0.126667
3471	2	105	0.126667
3471	2	110	0.126667
3471	2	115	0.126667
3471	2	120	0.126667
3471	2	125	0.126667
3471	2	130	0.126667
3471	2	135	0.126667
3471	2	140	0.126667
3471	2	145	0.126667
3471	2	150	0.126667
3471	2	155	0.126667
3471	2	160	0.126667
3471	2	165	0.126667
3471	2	170	0.126667
3471	2	175	0.126667
3471	2	180	0.126667
3473	3	1	0.37
3473	3	2	0.53
3473	3	3	0.643333
3473	3	4	0.7175
3473	3	5	0.774
3473	3	6	0.811667
3473	3	7	0.811667
3473	3	8	0.811667
3473	3	9	0.676667
3473	3	10	0.671667
3473	3	11	0.671667
3473	3	12	0.598333
3473	3	13	0.598333
3473	3	14	0.598333
3473	3	15	0.598333
3473	3	20	0.52
3473	3	25	0.493333
3473	3	30	0.493333
3473	3	35	0.493333
3473	3	40	0.433333
3473	3	45	0.433333
3473	3	50	0.433333
3473	3	55	0.433333
3473	3	60	0.433333
3473	3	65	0.433333
3473	3	70	0.433333
3473	3	75	0.433333
3473	3	80	0.433333
3473	3	85	0.433333
3473	3	90	0.411667
3473	3	95	0.411667
3473	3	100	0.411667
3473	3	105	0.411667
3473	3	110	0.411667
3473	3	115	0.411667
3473	3	120	0.411667
3473	3	125	0.411667
3473	3	130	0.411667
3473	3	135	0.381667
3473	3	140	0.298333
3473	3	145	0.298333
3473	3	150	0.298333
3473	3	155	0.298333
3473	3	160	0.298333
3473	3	165	0.298333
3473	3	170	0.298333
3473	3	175	0.298333
3473	3	180	0.298333
3473	4	1	0.37
3473	4	2	0.28
3473	4	3	0.52
3473	4	4	0.5625
3473	4	5	0.65
3473	4	6	0.708333
3473	4	7	0.708333
3473	4	8	0.686667
3473	4	9	0.686667
3473	4	10	0.686667
3473	4	11	0.686667
3473	4	12	0.686667
3473	4	13	0.686667
3473	4	14	0.681667
3473	4	15	0.681667
3473	4	20	0.681667
3473	4	25	0.52
3473	4	30	0.52
3473	4	35	0.52
3473	4	40	0.498333
3473	4	45	0.498333
3473	4	50	0.498333
3473	4	55	0.433333
3473	4	60	0.433333
3473	4	65	0.433333
3473	4	70	0.433333
3473	4	75	0.433333
3473	4	80	0.433333
3473	4	85	0.433333
3473	4	90	0.411667
3473	4	95	0.411667
3473	4	100	0.411667
3473	4	105	0.411667
3473	4	110	0.411667
3473	4	115	0.381667
3473	4	120	0.298333
3473	4	125	0.298333
3473	4	130	0.298333
3473	4	135	0.298333
3473	4	140	0.298333
3473	4	145	0.298333
3473	4	150	0.298333
3473	4	155	0.298333
3473	4	160	0.298333
3473	4	165	0.298333
3473	4	170	0.298333
3473	4	175	0.298333
3473	4	180	0.298333
3475	1	1	0.37
3475	1	2	0.37
3475	1	3	0.58
3475	1	4	0.685
3475	1	5	0.748
3475	1	6	0.674
3475	1	7	0.674
3475	1	8	0.674
3475	1	9	0.674
3475	1	10	0.674
3475	1	11	0.674
3475	1	12	0.674
3475	1	13	0.674
3475	1	14	0.674
3475	1	15	0.674
3475	1	20	0.674
3475	1	25	0.674
3475	1	30	0.674
3475	1	35	0.674
3475	1	40	0.674
3475	1	45	0.674
3475	1	50	0.674
3475	1	55	0.674
3475	1	60	0.674
3475	1	65	0.486
3475	1	70	0.486
3475	1	75	0.486
3475	1	80	0.486
3475	1	85	0.48
3475	1	90	0.48
3475	1	95	0.48
3475	1	100	0.48
3475	1	105	0.48
3475	1	110	0.48
3475	1	115	0.48
3475	1	120	0.48
3475	1	125	0.48
3475	1	130	0.48
3475	1	135	0.48
3475	1	140	0.48
3475	1	145	0.48
3475	1	150	0.35
3475	1	155	0.35
3475	1	160	0.35
3475	1	165	0.35
3475	1	170	0.324
3475	1	175	0.324
3475	1	180	0.324
3475	2	1	0.84
3475	2	2	0.685
3475	2	3	0.79
3475	2	4	0.8425
3475	2	5	0.874
3475	2	6	0.874
3475	2	7	0.874
3475	2	8	0.874
3475	2	9	0.8
3475	2	10	0.8
3475	2	11	0.8
3475	2	12	0.8
3475	2	13	0.8
3475	2	14	0.8
3475	2	15	0.8
3475	2	20	0.674
3475	2	25	0.674
3475	2	30	0.674
3475	2	35	0.674
3475	2	40	0.674
3475	2	45	0.648
3475	2	50	0.486
3475	2	55	0.486
3475	2	60	0.486
3475	2	65	0.486
3475	2	70	0.486
3475	2	75	0.486
3475	2	80	0.486
3475	2	85	0.486
3475	2	90	0.486
3475	2	95	0.486
3475	2	100	0.486
3475	2	105	0.486
3475	2	110	0.486
3475	2	115	0.486
3475	2	120	0.486
3475	2	125	0.486
3475	2	130	0.486
3475	2	135	0.486
3475	2	140	0.486
3475	2	145	0.486
3475	2	150	0.486
3475	2	155	0.486
3475	2	160	0.486
3475	2	165	0.486
3475	2	170	0.486
3475	2	175	0.486
3475	2	180	0.486
3476	3	1	1
3476	3	2	0.685
3476	3	3	0.623333
3476	3	4	0.71
3476	3	5	0.768
3476	3	6	0.768
3476	3	7	0.768
3476	3	8	0.768
3476	3	9	0.606
3476	3	10	0.606
3476	3	11	0.606
3476	3	12	0.606
3476	3	13	0.606
3476	3	14	0.606
3476	3	15	0.606
3476	3	20	0.576
3476	3	25	0.576
3476	3	30	0.576
3476	3	35	0.534
3476	3	40	0.534
3476	3	45	0.534
3476	3	50	0.534
3476	3	55	0.534
3476	3	60	0.534
3476	3	65	0.534
3476	3	70	0.534
3476	3	75	0.534
3476	3	80	0.534
3476	3	85	0.534
3476	3	90	0.21
3476	3	95	0.21
3476	3	100	0.21
3476	3	105	0.21
3476	3	110	0.21
3476	3	115	0.21
3476	3	120	0.21
3476	3	125	0.21
3476	3	130	0.21
3476	3	135	0.21
3476	3	140	0.21
3476	3	145	0.21
3476	3	150	0.21
3476	3	155	0.21
3476	3	160	0.21
3476	3	165	0.21
3476	3	170	0.21
3476	3	175	0.21
3476	3	180	0.21
3476	4	1	1
3476	4	2	0.595
3476	4	3	0.73
3476	4	4	0.64
3476	4	5	0.712
3476	4	6	0.712
3476	4	7	0.712
3476	4	8	0.65
3476	4	9	0.576
3476	4	10	0.576
3476	4	11	0.576
3476	4	12	0.576
3476	4	13	0.576
3476	4	14	0.576
3476	4	15	0.576
3476	4	20	0.576
3476	4	25	0.476
3476	4	30	0.476
3476	4	35	0.476
3476	4	40	0.476
3476	4	45	0.476
3476	4	50	0.476
3476	4	55	0.476
3476	4	60	0.476
3476	4	65	0.476
3476	4	70	0.476
3476	4	75	0.476
3476	4	80	0.476
3476	4	85	0.476
3476	4	90	0.152
3476	4	95	0.152
3476	4	100	0.152
3476	4	105	0.152
3476	4	110	0.152
3476	4	115	0.152
3476	4	120	0.152
3476	4	125	0.152
3476	4	130	0.152
3476	4	135	0.152
3476	4	140	0.152
3476	4	145	0.152
3476	4	150	0.152
3476	4	155	0.152
3476	4	160	0.152
3476	4	165	0.152
3476	4	170	0.152
3476	4	175	0.152
3476	4	180	0.152
3477	3	1	0.37
3477	3	2	0.37
3477	3	3	0.58
3477	3	4	0.685
3477	3	5	0.748
3477	3	6	0.674
3477	3	7	0.674
3477	3	8	0.674
3477	3	9	0.512
3477	3	10	0.512
3477	3	11	0.512
3477	3	12	0.512
3477	3	13	0.512
3477	3	14	0.512
3477	3	15	0.512
3477	3	20	0.512
3477	3	25	0.438
3477	3	30	0.438
3477	3	35	0.438
3477	3	40	0.35
3477	3	45	0.35
3477	3	50	0.35
3477	3	55	0.35
3477	3	60	0.35
3477	3	65	0.35
3477	3	70	0.35
3477	3	75	0.35
3477	3	80	0.35
3477	3	85	0.35
3477	3	90	0.35
3477	3	95	0.35
3477	3	100	0.35
3477	3	105	0.35
3477	3	110	0.35
3477	3	115	0.35
3477	3	120	0.35
3477	3	125	0.35
3477	3	130	0.35
3477	3	135	0.35
3477	3	140	0.35
3477	3	145	0.35
3477	3	150	0.35
3477	3	155	0.35
3477	3	160	0.35
3477	3	165	0.35
3477	3	170	0.35
3477	3	175	0.35
3477	3	180	0.35
3477	4	1	0.37
3477	4	2	0.28
3477	4	3	0.52
3477	4	4	0.4825
3477	4	5	0.586
3477	4	6	0.586
3477	4	7	0.586
3477	4	8	0.586
3477	4	9	0.586
3477	4	10	0.512
3477	4	11	0.512
3477	4	12	0.512
3477	4	13	0.512
3477	4	14	0.512
3477	4	15	0.512
3477	4	20	0.512
3477	4	25	0.512
3477	4	30	0.512
3477	4	35	0.512
3477	4	40	0.486
3477	4	45	0.486
3477	4	50	0.35
3477	4	55	0.35
3477	4	60	0.35
3477	4	65	0.35
3477	4	70	0.35
3477	4	75	0.35
3477	4	80	0.35
3477	4	85	0.35
3477	4	90	0.35
3477	4	95	0.35
3477	4	100	0.35
3477	4	105	0.35
3477	4	110	0.35
3477	4	115	0.35
3477	4	120	0.35
3477	4	125	0.35
3477	4	130	0.35
3477	4	135	0.324
3477	4	140	0.188
3477	4	145	0.188
3477	4	150	0.188
3477	4	155	0.188
3477	4	160	0.188
3477	4	165	0.188
3477	4	170	0.188
3477	4	175	0.188
3477	4	180	0.188
3480	3	1	1
3480	3	2	1
3480	3	3	1
3480	3	4	1
3480	3	5	1
3480	3	6	1
3480	3	7	1
3480	3	8	1
3480	3	9	1
3480	3	10	1
3480	3	11	1
3480	3	12	1
3480	3	13	1
3480	3	14	1
3480	3	15	1
3480	3	20	1
3480	3	25	1
3480	3	30	1
3480	3	35	1
3480	3	40	1
3480	3	45	1
3480	3	50	1
3480	3	55	1
3480	3	60	1
3480	3	65	1
3480	3	70	1
3480	3	75	1
3480	3	80	1
3480	3	85	1
3480	3	90	1
3480	3	95	1
3480	3	100	1
3480	3	105	1
3480	3	110	1
3480	3	115	1
3480	3	120	1
3480	3	125	1
3480	3	130	1
3480	3	135	1
3480	3	140	1
3480	3	145	1
3480	3	150	1
3480	3	155	1
3480	3	160	1
3480	3	165	1
3480	3	170	0.19
3480	3	175	0.19
3480	3	180	0.19
3480	4	1	1
3480	4	2	1
3480	4	3	1
3480	4	4	1
3480	4	5	1
3480	4	6	1
3480	4	7	1
3480	4	8	1
3480	4	9	1
3480	4	10	1
3480	4	11	1
3480	4	12	1
3480	4	13	1
3480	4	14	1
3480	4	15	1
3480	4	20	1
3480	4	25	1
3480	4	30	1
3480	4	35	1
3480	4	40	1
3480	4	45	1
3480	4	50	1
3480	4	55	1
3480	4	60	1
3480	4	65	1
3480	4	70	1
3480	4	75	1
3480	4	80	1
3480	4	85	1
3480	4	90	1
3480	4	95	1
3480	4	100	1
3480	4	105	1
3480	4	110	1
3480	4	115	1
3480	4	120	1
3480	4	125	1
3480	4	130	1
3480	4	135	1
3480	4	140	1
3480	4	145	1
3480	4	150	1
3480	4	155	1
3480	4	160	1
3480	4	165	0.19
3480	4	170	0.19
3480	4	175	0.19
3480	4	180	0.19
3483	1	1	0.37
3483	1	2	0.37
3483	1	3	0.58
3483	1	4	0.5925
3483	1	5	0.5925
3483	1	6	0.5925
3483	1	7	0.5925
3483	1	8	0.5925
3483	1	9	0.5925
3483	1	10	0.5925
3483	1	11	0.5925
3483	1	12	0.5925
3483	1	13	0.5925
3483	1	14	0.5925
3483	1	15	0.5925
3483	1	20	0.5925
3483	1	25	0.5925
3483	1	30	0.5925
3483	1	35	0.5925
3483	1	40	0.5925
3483	1	45	0.5925
3483	1	50	0.5925
3483	1	55	0.5925
3483	1	60	0.5925
3483	1	65	0.56
3483	1	70	0.5275
3483	1	75	0.5275
3483	1	80	0.52
3483	1	85	0.5125
3483	1	90	0.475
3483	1	95	0.475
3483	1	100	0.35
3483	1	105	0.35
3483	1	110	0.26
3483	1	115	0.1875
3483	1	120	0.1875
3483	1	125	0.1875
3483	1	130	0.1875
3483	1	135	0.1875
3483	1	140	0.1875
3483	1	145	0.1875
3483	1	150	0.1875
3483	1	155	0.1875
3483	1	160	0.1875
3483	1	165	0.1875
3483	1	170	0.1875
3483	1	175	0.1875
3483	1	180	0.1875
3483	2	1	0.84
3483	2	2	0.685
3483	2	3	0.79
3483	2	4	0.75
3483	2	5	0.75
3483	2	6	0.75
3483	2	7	0.75
3483	2	8	0.75
3483	2	9	0.75
3483	2	10	0.75
3483	2	11	0.75
3483	2	12	0.75
3483	2	13	0.75
3483	2	14	0.75
3483	2	15	0.75
3483	2	20	0.5925
3483	2	25	0.5925
3483	2	30	0.5925
3483	2	35	0.5925
3483	2	40	0.5925
3483	2	45	0.56
3483	2	50	0.56
3483	2	55	0.43
3483	2	60	0.26
3483	2	65	0.1875
3483	2	70	0.1875
3483	2	75	0.1875
3483	2	80	0.1875
3483	2	85	0.1875
3483	2	90	0.1875
3483	2	95	0.1875
3483	2	100	0.1875
3483	2	105	0.1875
3483	2	110	0.1875
3483	2	115	0.1875
3483	2	120	0.1875
3483	2	125	0.1875
3483	2	130	0.1875
3483	2	135	0.1875
3483	2	140	0.1875
3483	2	145	0.1875
3483	2	150	0.1875
3483	2	155	0.1875
3483	2	160	0.1875
3483	2	165	0.1875
3483	2	170	0.1875
3483	2	175	0.1875
3483	2	180	0.1875
3484	3	1	0.37
3484	3	2	0.62
3484	3	3	0.746667
3484	3	4	0.8025
3484	3	5	0.8025
3484	3	6	0.8025
3484	3	7	0.8025
3484	3	8	0.8025
3484	3	9	0.8025
3484	3	10	0.8025
3484	3	11	0.8025
3484	3	12	0.8025
3484	3	13	0.8025
3484	3	14	0.8025
3484	3	15	0.8025
3484	3	20	0.64
3484	3	25	0.6
3484	3	30	0.6
3484	3	35	0.6
3484	3	40	0.51
3484	3	45	0.51
3484	3	50	0.4375
3484	3	55	0.4375
3484	3	60	0.4375
3484	3	65	0.4375
3484	3	70	0.4375
3484	3	75	0.4375
3484	3	80	0.4375
3484	3	85	0.4375
3484	3	90	0.4375
3484	3	95	0.4375
3484	3	100	0.4375
3484	3	105	0.4375
3484	3	110	0.4375
3484	3	115	0.4375
3484	3	120	0.4375
3484	3	125	0.4375
3484	3	130	0.4375
3484	3	135	0.4375
3484	3	140	0.4375
3484	3	145	0.4375
3484	3	150	0.405
3484	3	155	0.405
3484	3	160	0.405
3484	3	165	0.405
3484	3	170	0.405
3484	3	175	0.405
3484	3	180	0.405
3484	4	1	0.37
3484	4	2	0.685
3484	4	3	0.79
3484	4	4	0.81
3484	4	5	0.81
3484	4	6	0.81
3484	4	7	0.81
3484	4	8	0.765
3484	4	9	0.765
3484	4	10	0.765
3484	4	11	0.64
3484	4	12	0.64
3484	4	13	0.64
3484	4	14	0.64
3484	4	15	0.64
3484	4	20	0.64
3484	4	25	0.64
3484	4	30	0.64
3484	4	35	0.64
3484	4	40	0.6075
3484	4	45	0.6075
3484	4	50	0.6075
3484	4	55	0.4375
3484	4	60	0.4375
3484	4	65	0.4375
3484	4	70	0.4375
3484	4	75	0.4375
3484	4	80	0.4375
3484	4	85	0.405
3484	4	90	0.405
3484	4	95	0.405
3484	4	100	0.405
3484	4	105	0.405
3484	4	110	0.405
3484	4	115	0.405
3484	4	120	0.405
3484	4	125	0.405
3484	4	130	0.405
3484	4	135	0.405
3484	4	140	0.405
3484	4	145	0.235
3484	4	150	0.235
3484	4	155	0.235
3484	4	160	0.235
3484	4	165	0.235
3484	4	170	0.235
3484	4	175	0.235
3484	4	180	0.235
3485	3	1	0.37
3485	3	2	0.185
3485	3	3	0.403333
3485	3	4	0.5425
3485	3	5	0.634
3485	3	6	0.695
3485	3	7	0.738571
3485	3	8	0.738571
3485	3	9	0.664286
3485	3	10	0.664286
3485	3	11	0.622857
3485	3	12	0.622857
3485	3	13	0.622857
3485	3	14	0.622857
3485	3	15	0.622857
3485	3	20	0.508571
3485	3	25	0.508571
3485	3	30	0.508571
3485	3	35	0.508571
3485	3	40	0.508571
3485	3	45	0.508571
3485	3	50	0.508571
3485	3	55	0.508571
3485	3	60	0.508571
3485	3	65	0.508571
3485	3	70	0.508571
3485	3	75	0.508571
3485	3	80	0.508571
3485	3	85	0.508571
3485	3	90	0.471429
3485	3	95	0.471429
3485	3	100	0.471429
3485	3	105	0.374286
3485	3	110	0.374286
3485	3	115	0.37
3485	3	120	0.37
3485	3	125	0.37
3485	3	130	0.37
3485	3	135	0.37
3485	3	140	0.37
3485	3	145	0.37
3485	3	150	0.37
3485	3	155	0.37
3485	3	160	0.37
3485	3	165	0.277143
3485	3	170	0.277143
3485	3	175	0.277143
3485	3	180	0.277143
3485	4	1	0.37
3485	4	2	0.425
3485	4	3	0.52
3485	4	4	0.39
3485	4	5	0.512
3485	4	6	0.593333
3485	4	7	0.651429
3485	4	8	0.508571
3485	4	9	0.508571
3485	4	10	0.508571
3485	4	11	0.508571
3485	4	12	0.508571
3485	4	13	0.508571
3485	4	14	0.508571
3485	4	15	0.508571
3485	4	20	0.508571
3485	4	25	0.508571
3485	4	30	0.508571
3485	4	35	0.508571
3485	4	40	0.508571
3485	4	45	0.508571
3485	4	50	0.49
3485	4	55	0.49
3485	4	60	0.49
3485	4	65	0.49
3485	4	70	0.49
3485	4	75	0.49
3485	4	80	0.49
3485	4	85	0.485714
3485	4	90	0.37
3485	4	95	0.37
3485	4	100	0.37
3485	4	105	0.37
3485	4	110	0.318571
3485	4	115	0.318571
3485	4	120	0.318571
3485	4	125	0.318571
3485	4	130	0.318571
3485	4	135	0.318571
3485	4	140	0.318571
3485	4	145	0.318571
3485	4	150	0.318571
3485	4	155	0.318571
3485	4	160	0.318571
3485	4	165	0.318571
3485	4	170	0.318571
3485	4	175	0.3
3485	4	180	0.3
3486	3	1	1
3486	3	2	0.74
3486	3	3	0.773333
3486	3	4	0.7875
3486	3	5	0.7875
3486	3	6	0.7875
3486	3	7	0.715
3486	3	8	0.715
3486	3	9	0.715
3486	3	10	0.7075
3486	3	11	0.7075
3486	3	12	0.7075
3486	3	13	0.7075
3486	3	14	0.6425
3486	3	15	0.6425
3486	3	20	0.6425
3486	3	25	0.6425
3486	3	30	0.48
3486	3	35	0.48
3486	3	40	0.48
3486	3	45	0.48
3486	3	50	0.48
3486	3	55	0.4375
3486	3	60	0.4375
3486	3	65	0.4375
3486	3	70	0.4375
3486	3	75	0.4375
3486	3	80	0.4375
3486	3	85	0.4375
3486	3	90	0.4375
3486	3	95	0.4375
3486	3	100	0.4375
3486	3	105	0.4375
3486	3	110	0.4375
3486	3	115	0.4375
3486	3	120	0.4375
3486	3	125	0.4375
3486	3	130	0.4375
3486	3	135	0.4375
3486	3	140	0.4375
3486	3	145	0.4375
3486	3	150	0.4375
3486	3	155	0.4375
3486	3	160	0.4375
3486	3	165	0.4375
3486	3	170	0.4375
3486	3	175	0.4375
3486	3	180	0.4375
3486	4	1	1
3486	4	2	1
3486	4	3	1
3486	4	4	0.87
3486	4	5	0.87
3486	4	6	0.87
3486	4	7	0.87
3486	4	8	0.83
3486	4	9	0.7975
3486	4	10	0.7975
3486	4	11	0.7975
3486	4	12	0.7975
3486	4	13	0.725
3486	4	14	0.715
3486	4	15	0.715
3486	4	20	0.715
3486	4	25	0.7075
3486	4	30	0.7075
3486	4	35	0.545
3486	4	40	0.545
3486	4	45	0.5025
3486	4	50	0.5025
3486	4	55	0.5025
3486	4	60	0.5025
3486	4	65	0.5025
3486	4	70	0.5025
3486	4	75	0.5025
3486	4	80	0.5025
3486	4	85	0.5025
3486	4	90	0.47
3486	4	95	0.47
3486	4	100	0.47
3486	4	105	0.47
3486	4	110	0.47
3486	4	115	0.47
3486	4	120	0.47
3486	4	125	0.47
3486	4	130	0.47
3486	4	135	0.47
3486	4	140	0.47
3486	4	145	0.47
3486	4	150	0.47
3486	4	155	0.47
3486	4	160	0.47
3486	4	165	0.47
3486	4	170	0.47
3486	4	175	0.47
3486	4	180	0.47
3487	3	1	1
3487	3	2	0.935
3487	3	3	0.956667
3487	3	4	0.96
3487	3	5	0.96
3487	3	6	0.96
3487	3	7	0.96
3487	3	8	0.96
3487	3	9	0.96
3487	3	10	0.8425
3487	3	11	0.8425
3487	3	12	0.8425
3487	3	13	0.8425
3487	3	14	0.8425
3487	3	15	0.8425
3487	3	20	0.8425
3487	3	25	0.8425
3487	3	30	0.8425
3487	3	35	0.8425
3487	3	40	0.8425
3487	3	45	0.8425
3487	3	50	0.8425
3487	3	55	0.8425
3487	3	60	0.8425
3487	3	65	0.8425
3487	3	70	0.8425
3487	3	75	0.8425
3487	3	80	0.8425
3487	3	85	0.8425
3487	3	90	0.6075
3487	3	95	0.6075
3487	3	100	0.6075
3487	3	105	0.6075
3487	3	110	0.6075
3487	3	115	0.6075
3487	3	120	0.6075
3487	3	125	0.4375
3487	3	130	0.4375
3487	3	135	0.4375
3487	3	140	0.4375
3487	3	145	0.4375
3487	3	150	0.4375
3487	3	155	0.4375
3487	3	160	0.4375
3487	3	165	0.4375
3487	3	170	0.235
3487	3	175	0.235
3487	3	180	0.235
3487	4	1	1
3487	4	2	1
3487	4	3	1
3487	4	4	0.9675
3487	4	5	0.9675
3487	4	6	0.9675
3487	4	7	0.9675
3487	4	8	0.9675
3487	4	9	0.9675
3487	4	10	0.9675
3487	4	11	0.9675
3487	4	12	0.9675
3487	4	13	0.9675
3487	4	14	0.8425
3487	4	15	0.8425
3487	4	20	0.8425
3487	4	25	0.8425
3487	4	30	0.8425
3487	4	35	0.8425
3487	4	40	0.8425
3487	4	45	0.8425
3487	4	50	0.8425
3487	4	55	0.8425
3487	4	60	0.8425
3487	4	65	0.8425
3487	4	70	0.8425
3487	4	75	0.8425
3487	4	80	0.8425
3487	4	85	0.8425
3487	4	90	0.6075
3487	4	95	0.6075
3487	4	100	0.6075
3487	4	105	0.6075
3487	4	110	0.6075
3487	4	115	0.6075
3487	4	120	0.6075
3487	4	125	0.4375
3487	4	130	0.4375
3487	4	135	0.4375
3487	4	140	0.4375
3487	4	145	0.4375
3487	4	150	0.4375
3487	4	155	0.4375
3487	4	160	0.4375
3487	4	165	0.235
3487	4	170	0.235
3487	4	175	0.235
3487	4	180	0.235
3488	1	1	0.37
3488	1	2	0.62
3488	1	3	0.686667
3488	1	4	0.686667
3488	1	5	0.686667
3488	1	6	0.686667
3488	1	7	0.686667
3488	1	8	0.52
3488	1	9	0.52
3488	1	10	0.52
3488	1	11	0.52
3488	1	12	0.52
3488	1	13	0.52
3488	1	14	0.52
3488	1	15	0.52
3488	1	20	0.52
3488	1	25	0.52
3488	1	30	0.52
3488	1	35	0.52
3488	1	40	0.52
3488	1	45	0.52
3488	1	50	0.52
3488	1	55	0.52
3488	1	60	0.52
3488	1	65	0.52
3488	1	70	0.52
3488	1	75	0.52
3488	1	80	0.52
3488	1	85	0.52
3488	1	90	0.52
3488	1	95	0.52
3488	1	100	0.52
3488	1	105	0.52
3488	1	110	0.52
3488	1	115	0.52
3488	1	120	0.52
3488	1	125	0.52
3488	1	130	0.52
3488	1	135	0.52
3488	1	140	0.52
3488	1	145	0.52
3488	1	150	0.52
3488	1	155	0.476667
3488	1	160	0.476667
3488	1	165	0.476667
3488	1	170	0.476667
3488	1	175	0.25
3488	1	180	0.25
3488	2	1	0.69
3488	2	2	0.845
3488	2	3	0.896667
3488	2	4	0.896667
3488	2	5	0.896667
3488	2	6	0.896667
3488	2	7	0.896667
3488	2	8	0.73
3488	2	9	0.73
3488	2	10	0.73
3488	2	11	0.73
3488	2	12	0.73
3488	2	13	0.73
3488	2	14	0.73
3488	2	15	0.73
3488	2	20	0.52
3488	2	25	0.52
3488	2	30	0.52
3488	2	35	0.52
3488	2	40	0.52
3488	2	45	0.52
3488	2	50	0.52
3488	2	55	0.52
3488	2	60	0.52
3488	2	65	0.52
3488	2	70	0.52
3488	2	75	0.52
3488	2	80	0.52
3488	2	85	0.52
3488	2	90	0.476667
3488	2	95	0.476667
3488	2	100	0.25
3488	2	105	0.25
3488	2	110	0.25
3488	2	115	0.25
3488	2	120	0.25
3488	2	125	0.25
3488	2	130	0.25
3488	2	135	0.25
3488	2	140	0.25
3488	2	145	0.25
3488	2	150	0.25
3488	2	155	0.25
3488	2	160	0.25
3488	2	165	0.25
3488	2	170	0.25
3488	2	175	0.25
3488	2	180	0.25
3489	3	1	0.37
3489	3	2	0.185
3489	3	3	0.456667
3489	3	4	0.5925
3489	3	5	0.674
3489	3	6	0.674
3489	3	7	0.674
3489	3	8	0.674
3489	3	9	0.512
3489	3	10	0.512
3489	3	11	0.486
3489	3	12	0.486
3489	3	13	0.486
3489	3	14	0.486
3489	3	15	0.486
3489	3	20	0.486
3489	3	25	0.454
3489	3	30	0.454
3489	3	35	0.454
3489	3	40	0.424
3489	3	45	0.424
3489	3	50	0.324
3489	3	55	0.324
3489	3	60	0.324
3489	3	65	0.324
3489	3	70	0.324
3489	3	75	0.324
3489	3	80	0.318
3489	3	85	0.318
3489	3	90	0.318
3489	3	95	0.246
3489	3	100	0.246
3489	3	105	0.246
3489	3	110	0.246
3489	3	115	0.246
3489	3	120	0.246
3489	3	125	0.246
3489	3	130	0.246
3489	3	135	0.246
3489	3	140	0.246
3489	3	145	0.246
3489	3	150	0.246
3489	3	155	0.246
3489	3	160	0.246
3489	3	165	0.246
3489	3	170	0.246
3489	3	175	0.246
3489	3	180	0.246
3489	4	1	0.37
3489	4	2	0.28
3489	4	3	0.476667
3489	4	4	0.3575
3489	4	5	0.486
3489	4	6	0.486
3489	4	7	0.486
3489	4	8	0.486
3489	4	9	0.486
3489	4	10	0.486
3489	4	11	0.486
3489	4	12	0.486
3489	4	13	0.486
3489	4	14	0.486
3489	4	15	0.486
3489	4	20	0.486
3489	4	25	0.486
3489	4	30	0.486
3489	4	35	0.486
3489	4	40	0.46
3489	4	45	0.46
3489	4	50	0.454
3489	4	55	0.418
3489	4	60	0.418
3489	4	65	0.418
3489	4	70	0.288
3489	4	75	0.246
3489	4	80	0.246
3489	4	85	0.246
3489	4	90	0.246
3489	4	95	0.246
3489	4	100	0.246
3489	4	105	0.246
3489	4	110	0.246
3489	4	115	0.246
3489	4	120	0.246
3489	4	125	0.246
3489	4	130	0.246
3489	4	135	0.246
3489	4	140	0.246
3489	4	145	0.246
3489	4	150	0.246
3489	4	155	0.246
3489	4	160	0.246
3489	4	165	0.246
3489	4	170	0.246
3489	4	175	0.246
3489	4	180	0.246
3490	1	1	0.37
3490	1	2	0.62
3490	1	3	0.53
3490	1	4	0.53
3490	1	5	0.53
3490	1	6	0.53
3490	1	7	0.53
3490	1	8	0.425
3490	1	9	0.425
3490	1	10	0.425
3490	1	11	0.425
3490	1	12	0.425
3490	1	13	0.425
3490	1	14	0.425
3490	1	15	0.28
3490	1	20	0.28
3490	1	25	0.28
3490	1	30	0.28
3490	1	35	0.28
3490	1	40	0.28
3490	1	45	0.28
3490	1	50	0.28
3490	1	55	0.28
3490	1	60	0.28
3490	1	65	0.28
3490	1	70	0.28
3490	1	75	0.28
3490	1	80	0.28
3490	1	85	0.28
3490	1	90	0.28
3490	1	95	0.28
3490	1	100	0.28
3490	1	105	0.28
3490	1	110	0.28
3490	1	115	0.28
3490	1	120	0.28
3490	1	125	0.28
3490	1	130	0.28
3490	1	135	0.28
3490	1	140	0.28
3490	1	145	0.28
3490	1	150	0.28
3490	1	155	0.28
3490	1	160	0.28
3490	1	165	0.28
3490	1	170	0.28
3490	1	175	0.28
3490	1	180	0.28
3490	2	1	0.69
3490	2	2	0.845
3490	2	3	0.845
3490	2	4	0.845
3490	2	5	0.845
3490	2	6	0.845
3490	2	7	0.845
3490	2	8	0.74
3490	2	9	0.74
3490	2	10	0.74
3490	2	11	0.74
3490	2	12	0.74
3490	2	13	0.595
3490	2	14	0.595
3490	2	15	0.595
3490	2	20	0.28
3490	2	25	0.28
3490	2	30	0.28
3490	2	35	0.28
3490	2	40	0.28
3490	2	45	0.28
3490	2	50	0.28
3490	2	55	0.28
3490	2	60	0.28
3490	2	65	0.28
3490	2	70	0.28
3490	2	75	0.28
3490	2	80	0.28
3490	2	85	0.28
3490	2	90	0.28
3490	2	95	0.28
3490	2	100	0.28
3490	2	105	0.28
3490	2	110	0.28
3490	2	115	0.28
3490	2	120	0.28
3490	2	125	0.28
3490	2	130	0.28
3490	2	135	0.28
3490	2	140	0.28
3490	2	145	0.28
3490	2	150	0.28
3490	2	155	0.28
3490	2	160	0.28
3490	2	165	0.28
3490	2	170	0.28
3490	2	175	0.28
3490	2	180	0.28
3491	1	1	0.37
3491	1	2	0.685
3491	1	3	0.79
3491	1	4	0.8425
3491	1	5	0.8425
3491	1	6	0.8425
3491	1	7	0.8425
3491	1	8	0.8425
3491	1	9	0.8425
3491	1	10	0.8425
3491	1	11	0.8425
3491	1	12	0.8425
3491	1	13	0.8425
3491	1	14	0.8425
3491	1	15	0.8425
3491	1	20	0.8425
3491	1	25	0.8425
3491	1	30	0.8425
3491	1	35	0.8425
3491	1	40	0.8425
3491	1	45	0.8425
3491	1	50	0.8425
3491	1	55	0.8425
3491	1	60	0.8425
3491	1	65	0.81
3491	1	70	0.81
3491	1	75	0.81
3491	1	80	0.81
3491	1	85	0.81
3491	1	90	0.81
3491	1	95	0.81
3491	1	100	0.81
3491	1	105	0.81
3491	1	110	0.81
3491	1	115	0.81
3491	1	120	0.81
3491	1	125	0.81
3491	1	130	0.81
3491	1	135	0.81
3491	1	140	0.81
3491	1	145	0.81
3491	1	150	0.77
3491	1	155	0.77
3491	1	160	0.7325
3491	1	165	0.7325
3491	1	170	0.7325
3491	1	175	0.7325
3491	1	180	0.7325
3491	2	1	1
3491	2	2	1
3491	2	3	1
3491	2	4	1
3491	2	5	1
3491	2	6	1
3491	2	7	1
3491	2	8	1
3491	2	9	1
3491	2	10	1
3491	2	11	1
3491	2	12	1
3491	2	13	1
3491	2	14	1
3491	2	15	1
3491	2	20	0.8425
3491	2	25	0.8425
3491	2	30	0.8425
3491	2	35	0.8425
3491	2	40	0.8425
3491	2	45	0.8425
3491	2	50	0.81
3491	2	55	0.8025
3491	2	60	0.8025
3491	2	65	0.77
3491	2	70	0.77
3491	2	75	0.77
3491	2	80	0.77
3491	2	85	0.77
3491	2	90	0.77
3491	2	95	0.77
3491	2	100	0.77
3491	2	105	0.77
3491	2	110	0.77
3491	2	115	0.77
3491	2	120	0.77
3491	2	125	0.77
3491	2	130	0.77
3491	2	135	0.7375
3491	2	140	0.7375
3491	2	145	0.7375
3491	2	150	0.7375
3491	2	155	0.7375
3491	2	160	0.7375
3491	2	165	0.7375
3491	2	170	0.7375
3491	2	175	0.7375
3491	2	180	0.7375
3492	1	1	1
3492	1	2	0.935
3492	1	3	0.956667
3492	1	4	0.956667
3492	1	5	0.956667
3492	1	6	0.956667
3492	1	7	0.956667
3492	1	8	0.956667
3492	1	9	0.956667
3492	1	10	0.79
3492	1	11	0.79
3492	1	12	0.79
3492	1	13	0.79
3492	1	14	0.79
3492	1	15	0.79
3492	1	20	0.79
3492	1	25	0.79
3492	1	30	0.79
3492	1	35	0.79
3492	1	40	0.79
3492	1	45	0.79
3492	1	50	0.79
3492	1	55	0.79
3492	1	60	0.79
3492	1	65	0.746667
3492	1	70	0.746667
3492	1	75	0.746667
3492	1	80	0.746667
3492	1	85	0.736667
3492	1	90	0.736667
3492	1	95	0.736667
3492	1	100	0.736667
3492	1	105	0.736667
3492	1	110	0.686667
3492	1	115	0.686667
3492	1	120	0.686667
3492	1	125	0.686667
3492	1	130	0.686667
3492	1	135	0.686667
3492	1	140	0.686667
3492	1	145	0.686667
3492	1	150	0.686667
3492	1	155	0.686667
3492	1	160	0.686667
3492	1	165	0.686667
3492	1	170	0.686667
3492	1	175	0.686667
3492	1	180	0.686667
3492	2	1	0.87
3492	2	2	0.935
3492	2	3	0.956667
3492	2	4	0.956667
3492	2	5	0.956667
3492	2	6	0.956667
3492	2	7	0.956667
3492	2	8	0.956667
3492	2	9	0.956667
3492	2	10	0.956667
3492	2	11	0.956667
3492	2	12	0.956667
3492	2	13	0.956667
3492	2	14	0.956667
3492	2	15	0.956667
3492	2	20	0.956667
3492	2	25	0.79
3492	2	30	0.79
3492	2	35	0.79
3492	2	40	0.79
3492	2	45	0.746667
3492	2	50	0.746667
3492	2	55	0.746667
3492	2	60	0.686667
3492	2	65	0.686667
3492	2	70	0.686667
3492	2	75	0.686667
3492	2	80	0.686667
3492	2	85	0.686667
3492	2	90	0.686667
3492	2	95	0.686667
3492	2	100	0.686667
3492	2	105	0.686667
3492	2	110	0.686667
3492	2	115	0.686667
3492	2	120	0.686667
3492	2	125	0.643333
3492	2	130	0.583333
3492	2	135	0.583333
3492	2	140	0.583333
3492	2	145	0.583333
3492	2	150	0.583333
3492	2	155	0.583333
3492	2	160	0.583333
3492	2	165	0.583333
3492	2	170	0.583333
3492	2	175	0.583333
3492	2	180	0.583333
3494	3	1	0.84
3494	3	2	0.92
3494	3	3	0.946667
3494	3	4	0.96
3494	3	5	0.968
3494	3	6	0.968
3494	3	7	0.968
3494	3	8	0.968
3494	3	9	0.968
3494	3	10	0.968
3494	3	11	0.968
3494	3	12	0.968
3494	3	13	0.968
3494	3	14	0.968
3494	3	15	0.968
3494	3	20	0.968
3494	3	25	0.894
3494	3	30	0.894
3494	3	35	0.894
3494	3	40	0.806
3494	3	45	0.806
3494	3	50	0.806
3494	3	55	0.806
3494	3	60	0.806
3494	3	65	0.806
3494	3	70	0.806
3494	3	75	0.806
3494	3	80	0.806
3494	3	85	0.676
3494	3	90	0.614
3494	3	95	0.614
3494	3	100	0.614
3494	3	105	0.614
3494	3	110	0.614
3494	3	115	0.514
3494	3	120	0.514
3494	3	125	0.414
3494	3	130	0.414
3494	3	135	0.336
3494	3	140	0.336
3494	3	145	0.336
3494	3	150	0.336
3494	3	155	0.336
3494	3	160	0.336
3494	3	165	0.336
3494	3	170	0.336
3494	3	175	0.336
3494	3	180	0.336
3494	4	1	0.84
3494	4	2	0.92
3494	4	3	0.946667
3494	4	4	0.96
3494	4	5	0.968
3494	4	6	0.968
3494	4	7	0.968
3494	4	8	0.968
3494	4	9	0.968
3494	4	10	0.968
3494	4	11	0.968
3494	4	12	0.968
3494	4	13	0.968
3494	4	14	0.968
3494	4	15	0.968
3494	4	20	0.968
3494	4	25	0.968
3494	4	30	0.968
3494	4	35	0.968
3494	4	40	0.942
3494	4	45	0.942
3494	4	50	0.744
3494	4	55	0.744
3494	4	60	0.744
3494	4	65	0.744
3494	4	70	0.744
3494	4	75	0.718
3494	4	80	0.718
3494	4	85	0.444
3494	4	90	0.444
3494	4	95	0.414
3494	4	100	0.414
3494	4	105	0.414
3494	4	110	0.414
3494	4	115	0.414
3494	4	120	0.414
3494	4	125	0.414
3494	4	130	0.414
3494	4	135	0.414
3494	4	140	0.414
3494	4	145	0.414
3494	4	150	0.414
3494	4	155	0.414
3494	4	160	0.414
3494	4	165	0.414
3494	4	170	0.414
3494	4	175	0.414
3494	4	180	0.414
3495	3	1	0.37
3495	3	2	0.37
3495	3	3	0.456667
3495	3	4	0.456667
3495	3	5	0.456667
3495	3	6	0.456667
3495	3	7	0.456667
3495	3	8	0.456667
3495	3	9	0.456667
3495	3	10	0.456667
3495	3	11	0.456667
3495	3	12	0.456667
3495	3	13	0.456667
3495	3	14	0.456667
3495	3	15	0.456667
3495	3	20	0.456667
3495	3	25	0.403333
3495	3	30	0.403333
3495	3	35	0.403333
3495	3	40	0.283333
3495	3	45	0.283333
3495	3	50	0.186667
3495	3	55	0.186667
3495	3	60	0.186667
3495	3	65	0.186667
3495	3	70	0.186667
3495	3	75	0.186667
3495	3	80	0.186667
3495	3	85	0.186667
3495	3	90	0.186667
3495	3	95	0.186667
3495	3	100	0.186667
3495	3	105	0.186667
3495	3	110	0.186667
3495	3	115	0.186667
3495	3	120	0.186667
3495	3	125	0.186667
3495	3	130	0.186667
3495	3	135	0.186667
3495	3	140	0.186667
3495	3	145	0.186667
3495	3	150	0.186667
3495	3	155	0.186667
3495	3	160	0.186667
3495	3	165	0.186667
3495	3	170	0.186667
3495	3	175	0.186667
3495	3	180	0.186667
3495	4	1	0.37
3495	4	2	0.685
3495	4	3	0.79
3495	4	4	0.58
3495	4	5	0.58
3495	4	6	0.58
3495	4	7	0.58
3495	4	8	0.58
3495	4	9	0.456667
3495	4	10	0.456667
3495	4	11	0.456667
3495	4	12	0.456667
3495	4	13	0.456667
3495	4	14	0.456667
3495	4	15	0.456667
3495	4	20	0.456667
3495	4	25	0.456667
3495	4	30	0.456667
3495	4	35	0.456667
3495	4	40	0.413333
3495	4	45	0.413333
3495	4	50	0.413333
3495	4	55	0.186667
3495	4	60	0.186667
3495	4	65	0.186667
3495	4	70	0.186667
3495	4	75	0.186667
3495	4	80	0.186667
3495	4	85	0.186667
3495	4	90	0.186667
3495	4	95	0.186667
3495	4	100	0.186667
3495	4	105	0.186667
3495	4	110	0.186667
3495	4	115	0.186667
3495	4	120	0.186667
3495	4	125	0.186667
3495	4	130	0.186667
3495	4	135	0.186667
3495	4	140	0.186667
3495	4	145	0.186667
3495	4	150	0.186667
3495	4	155	0.186667
3495	4	160	0.186667
3495	4	165	0.186667
3495	4	170	0.186667
3495	4	175	0.186667
3495	4	180	0.186667
3499	3	1	1
3499	3	2	0.935
3499	3	3	0.956667
3499	3	4	0.96
3499	3	5	0.968
3499	3	6	0.973333
3499	3	7	0.973333
3499	3	8	0.973333
3499	3	9	0.973333
3499	3	10	0.973333
3499	3	11	0.973333
3499	3	12	0.973333
3499	3	13	0.973333
3499	3	14	0.973333
3499	3	15	0.973333
3499	3	20	0.865
3499	3	25	0.865
3499	3	30	0.865
3499	3	35	0.865
3499	3	40	0.865
3499	3	45	0.865
3499	3	50	0.865
3499	3	55	0.865
3499	3	60	0.865
3499	3	65	0.865
3499	3	70	0.865
3499	3	75	0.865
3499	3	80	0.865
3499	3	85	0.865
3499	3	90	0.708333
3499	3	95	0.708333
3499	3	100	0.708333
3499	3	105	0.708333
3499	3	110	0.708333
3499	3	115	0.708333
3499	3	120	0.708333
3499	3	125	0.708333
3499	3	130	0.708333
3499	3	135	0.708333
3499	3	140	0.708333
3499	3	145	0.708333
3499	3	150	0.595
3499	3	155	0.595
3499	3	160	0.595
3499	3	165	0.595
3499	3	170	0.543333
3499	3	175	0.543333
3499	3	180	0.408333
3499	4	1	1
3499	4	2	1
3499	4	3	1
3499	4	4	0.9675
3499	4	5	0.974
3499	4	6	0.978333
3499	4	7	0.978333
3499	4	8	0.948333
3499	4	9	0.948333
3499	4	10	0.948333
3499	4	11	0.865
3499	4	12	0.865
3499	4	13	0.865
3499	4	14	0.865
3499	4	15	0.865
3499	4	20	0.865
3499	4	25	0.865
3499	4	30	0.865
3499	4	35	0.865
3499	4	40	0.865
3499	4	45	0.865
3499	4	50	0.73
3499	4	55	0.73
3499	4	60	0.73
3499	4	65	0.73
3499	4	70	0.73
3499	4	75	0.73
3499	4	80	0.73
3499	4	85	0.73
3499	4	90	0.708333
3499	4	95	0.708333
3499	4	100	0.708333
3499	4	105	0.708333
3499	4	110	0.708333
3499	4	115	0.708333
3499	4	120	0.708333
3499	4	125	0.708333
3499	4	130	0.686667
3499	4	135	0.686667
3499	4	140	0.686667
3499	4	145	0.551667
3499	4	150	0.521667
3499	4	155	0.521667
3499	4	160	0.521667
3499	4	165	0.386667
3499	4	170	0.386667
3499	4	175	0.386667
3499	4	180	0.386667
3500	3	1	0.37
3500	3	2	0.185
3500	3	3	0.403333
3500	3	4	0.5425
3500	3	5	0.634
3500	3	6	0.695
3500	3	7	0.738571
3500	3	8	0.77125
3500	3	9	0.706667
3500	3	10	0.706667
3500	3	11	0.616667
3500	3	12	0.616667
3500	3	13	0.558889
3500	3	14	0.558889
3500	3	15	0.526667
3500	3	20	0.437778
3500	3	25	0.42
3500	3	30	0.42
3500	3	35	0.42
3500	3	40	0.403333
3500	3	45	0.403333
3500	3	50	0.347778
3500	3	55	0.347778
3500	3	60	0.347778
3500	3	65	0.347778
3500	3	70	0.347778
3500	3	75	0.347778
3500	3	80	0.347778
3500	3	85	0.347778
3500	3	90	0.333333
3500	3	95	0.333333
3500	3	100	0.333333
3500	3	105	0.333333
3500	3	110	0.333333
3500	3	115	0.333333
3500	3	120	0.333333
3500	3	125	0.257778
3500	3	130	0.257778
3500	3	135	0.257778
3500	3	140	0.257778
3500	3	145	0.257778
3500	3	150	0.257778
3500	3	155	0.257778
3500	3	160	0.146667
3500	3	165	0.146667
3500	3	170	0.146667
3500	3	175	0.146667
3500	3	180	0.146667
3500	4	1	0.37
3500	4	2	0.28
3500	4	3	0.25
3500	4	4	0.1875
3500	4	5	0.246
3500	4	6	0.323333
3500	4	7	0.42
3500	4	8	0.3675
3500	4	9	0.437778
3500	4	10	0.437778
3500	4	11	0.437778
3500	4	12	0.437778
3500	4	13	0.437778
3500	4	14	0.437778
3500	4	15	0.437778
3500	4	20	0.437778
3500	4	25	0.437778
3500	4	30	0.437778
3500	4	35	0.437778
3500	4	40	0.423333
3500	4	45	0.423333
3500	4	50	0.423333
3500	4	55	0.403333
3500	4	60	0.403333
3500	4	65	0.403333
3500	4	70	0.347778
3500	4	75	0.347778
3500	4	80	0.347778
3500	4	85	0.347778
3500	4	90	0.333333
3500	4	95	0.333333
3500	4	100	0.333333
3500	4	105	0.222222
3500	4	110	0.222222
3500	4	115	0.222222
3500	4	120	0.222222
3500	4	125	0.146667
3500	4	130	0.146667
3500	4	135	0.146667
3500	4	140	0.146667
3500	4	145	0.146667
3500	4	150	0.146667
3500	4	155	0.146667
3500	4	160	0.146667
3500	4	165	0.146667
3500	4	170	0.146667
3500	4	175	0.146667
3500	4	180	0.146667
3501	3	1	0.37
3501	3	2	0.62
3501	3	3	0.746667
3501	3	4	0.8025
3501	3	5	0.842
3501	3	6	0.868333
3501	3	7	0.887143
3501	3	8	0.90125
3501	3	9	0.8625
3501	3	10	0.8625
3501	3	11	0.84625
3501	3	12	0.84625
3501	3	13	0.84625
3501	3	14	0.84625
3501	3	15	0.84625
3501	3	20	0.765
3501	3	25	0.745
3501	3	30	0.745
3501	3	35	0.745
3501	3	40	0.745
3501	3	45	0.745
3501	3	50	0.745
3501	3	55	0.745
3501	3	60	0.6825
3501	3	65	0.6825
3501	3	70	0.6825
3501	3	75	0.6825
3501	3	80	0.5975
3501	3	85	0.5975
3501	3	90	0.49625
3501	3	95	0.49625
3501	3	100	0.49625
3501	3	105	0.49625
3501	3	110	0.49625
3501	3	115	0.43375
3501	3	120	0.43375
3501	3	125	0.43375
3501	3	130	0.43375
3501	3	135	0.34875
3501	3	140	0.34875
3501	3	145	0.29375
3501	3	150	0.29375
3501	3	155	0.29375
3501	3	160	0.29375
3501	3	165	0.29375
3501	3	170	0.29375
3501	3	175	0.29375
3501	3	180	0.29375
3501	4	1	0.37
3501	4	2	0.53
3501	4	3	0.643333
3501	4	4	0.7
3501	4	5	0.76
3501	4	6	0.8
3501	4	7	0.828571
3501	4	8	0.8275
3501	4	9	0.8275
3501	4	10	0.8275
3501	4	11	0.765
3501	4	12	0.765
3501	4	13	0.765
3501	4	14	0.765
3501	4	15	0.765
3501	4	20	0.765
3501	4	25	0.765
3501	4	30	0.765
3501	4	35	0.7025
3501	4	40	0.68625
3501	4	45	0.68625
3501	4	50	0.58125
3501	4	55	0.58125
3501	4	60	0.58125
3501	4	65	0.58125
3501	4	70	0.58125
3501	4	75	0.565
3501	4	80	0.54625
3501	4	85	0.47
3501	4	90	0.47
3501	4	95	0.415
[truncated: 18,737 more rows]

[truncated: 1 more sheets: IC#1 CS#4 SS#8]
