# Supplementary material for: Using the distance between sets of hierarchical taxonomic clinical concepts to measure patient similarity
Source: BMC Med Inform Decis Mak. 2019 Apr 25;19:91. doi: 10.1186/s12911-019-0807-y (PMC6485152; doi:10.1186/s12911-019-0807-y)
Supplement: Supplementary file 4 — Prediction results. The raw data of prediction results. (XLSX 44 kb) [file 12911_2019_807_MOESM4_ESM.xlsx]

## Sheet: IC#1 CS#2 SS#5
SetSize	Precision	Recall	F-score	TP	TN	FP	FN
1	0.698225	0.771242	0.732919	118	12	51	35
2	0.550296	0.794872	0.65035	93	23	76	24
3	0.573964	0.788618	0.664384	97	21	72	26
4	0.52071	0.814815	0.635379	88	27	81	20
5	0.591716	0.813008	0.684932	100	24	69	23
6	0.597633	0.814516	0.68942	101	24	68	23
7	0.633136	0.829457	0.718121	107	25	62	22
8	0.656805	0.828358	0.732673	111	24	58	23
9	0.692308	0.818182	0.75	117	21	52	26
10	0.710059	0.827586	0.764331	120	22	49	25
11	0.621302	0.820312	0.707071	105	24	64	23
12	0.615385	0.818898	0.702703	104	24	65	23
13	0.591716	0.813008	0.684932	100	24	69	23
14	0.585799	0.818182	0.682759	99	25	70	22
15	0.579882	0.809917	0.675862	98	24	71	23
20	0.615385	0.832	0.707483	104	26	65	21
25	0.692308	0.835714	0.757282	117	24	52	23
30	0.615385	0.8125	0.700337	104	23	65	24
35	0.579882	0.796748	0.671233	98	22	71	25
40	0.668639	0.784722	0.722045	113	16	56	31
45	0.715976	0.785714	0.749226	121	14	48	33
50	0.668639	0.784722	0.722045	113	16	56	31
55	0.721893	0.802632	0.760125	122	17	47	30
60	0.710059	0.794702	0.75	120	16	49	31
65	0.739645	0.791139	0.764526	125	14	44	33
70	0.769231	0.8125	0.790274	130	17	39	30
75	0.769231	0.81761	0.792683	130	18	39	29
80	0.781065	0.819876	0.8	132	18	37	29
85	0.786982	0.815951	0.801205	133	17	36	30
90	0.798817	0.808383	0.803571	135	15	34	32
95	0.840237	0.811429	0.825581	142	14	27	33
100	0.852071	0.79558	0.822857	144	10	25	37
105	0.857988	0.79235	0.823864	145	9	24	38
110	0.863905	0.793478	0.827195	146	9	23	38
115	0.87574	0.783069	0.826816	148	6	21	41
120	0.869822	0.777778	0.821229	147	5	22	42
125	0.869822	0.781915	0.823529	147	6	22	41
130	0.881657	0.780105	0.827778	149	5	20	42
135	0.869822	0.781915	0.823529	147	6	22	41
140	0.87574	0.783069	0.826816	148	6	21	41
145	0.857988	0.783784	0.819209	145	7	24	40
150	0.863905	0.784946	0.822535	146	7	23	40
155	0.846154	0.781421	0.8125	143	7	26	40
160	0.840237	0.78453	0.811429	142	8	27	39
165	0.810651	0.774011	0.791908	137	7	32	40
170	0.781065	0.767442	0.774194	132	7	37	40
175	0.763314	0.786585	0.774775	129	12	40	35
180	0.680473	0.771812	0.72327	115	13	54	34

## Sheet: IC#1C S#2 SS#6
SetSize	Precision	Recall	F-score	TP	TN	FP	FN
1	0.692308	0.769737	0.728972	117	12	52	35
2	0.556213	0.783333	0.650519	94	21	75	26
3	0.56213	0.785124	0.655172	95	21	74	26
4	0.544379	0.8	0.647887	92	24	77	23
5	0.60355	0.80315	0.689189	102	22	67	25
6	0.621302	0.820312	0.707071	105	24	64	23
7	0.615385	0.818898	0.702703	104	24	65	23
8	0.621302	0.813953	0.704698	105	23	64	24
9	0.615385	0.8125	0.700337	104	23	65	24
10	0.60355	0.842975	0.703448	102	28	67	19
11	0.538462	0.798246	0.64311	91	24	78	23
12	0.538462	0.8125	0.647687	91	26	78	21
13	0.526627	0.816514	0.640288	89	27	80	20
14	0.526627	0.824074	0.642599	89	28	80	19
15	0.538462	0.8125	0.647687	91	26	78	21
20	0.609467	0.824	0.70068	103	25	66	22
25	0.656805	0.828358	0.732673	111	24	58	23
30	0.591716	0.793651	0.677966	100	21	69	26
35	0.538462	0.784483	0.638596	91	22	78	25
40	0.621302	0.783582	0.693069	105	18	64	29
45	0.704142	0.788079	0.74375	119	15	50	32
50	0.662722	0.772414	0.713376	112	14	57	33
55	0.727811	0.793548	0.759259	123	15	46	32
60	0.769231	0.807453	0.787879	130	16	39	31
65	0.763314	0.796296	0.779456	129	14	40	33
70	0.798817	0.798817	0.798817	135	13	34	34
75	0.810651	0.80117	0.805882	137	13	32	34
80	0.810651	0.796512	0.803519	137	12	32	35
85	0.816568	0.802326	0.809384	138	13	31	34
90	0.816568	0.797688	0.807018	138	12	31	35
95	0.828402	0.804598	0.816327	140	13	29	34
100	0.869822	0.794595	0.830508	147	9	22	38
105	0.857988	0.79235	0.823864	145	9	24	38
110	0.852071	0.786885	0.818182	144	8	25	39
115	0.857988	0.788043	0.82153	145	8	24	39
120	0.863905	0.789189	0.824859	146	8	23	39
125	0.87574	0.787234	0.829132	148	7	21	40
130	0.899408	0.787565	0.839779	152	6	17	41
135	0.905325	0.78866	0.842975	153	6	16	41
140	0.887574	0.78534	0.833333	150	6	19	41
145	0.905325	0.78866	0.842975	153	6	16	41
150	0.881657	0.784211	0.830084	149	6	20	41
155	0.887574	0.78534	0.833333	150	6	19	41
160	0.905325	0.784615	0.840659	153	5	16	42
165	0.887574	0.78125	0.831025	150	5	19	42
170	0.87574	0.778947	0.824513	148	5	21	42
175	0.810651	0.769663	0.789625	137	6	32	41
180	0.781065	0.781065	0.781065	132	10	37	37

## Sheet: IC#1 CS#2 SS#7
SetSize	Precision	Recall	F-score	TP	TN	FP	FN
1	0.692308	0.769737	0.728972	117	12	52	35
2	0.544379	0.793103	0.645614	92	23	77	24
3	0.544379	0.786325	0.643357	92	22	77	25
4	0.544379	0.793103	0.645614	92	23	77	24
5	0.615385	0.8125	0.700337	104	23	65	24
6	0.621302	0.820312	0.707071	105	24	64	23
7	0.627219	0.815385	0.70903	106	23	63	24
8	0.621302	0.807692	0.702341	105	22	64	25
9	0.627219	0.80303	0.704319	106	21	63	26
10	0.639053	0.824427	0.72	108	24	61	23
11	0.550296	0.781513	0.645833	93	21	76	26
12	0.550296	0.788136	0.648084	93	22	76	25
13	0.538462	0.798246	0.64311	91	24	78	23
14	0.538462	0.80531	0.64539	91	25	78	22
15	0.532544	0.803571	0.640569	90	25	79	22
20	0.609467	0.824	0.70068	103	25	66	22
25	0.650888	0.833333	0.730897	110	25	59	22
30	0.585799	0.792	0.673469	99	21	70	26
35	0.538462	0.784483	0.638596	91	22	78	25
40	0.621302	0.783582	0.693069	105	18	64	29
45	0.704142	0.788079	0.74375	119	15	50	32
50	0.662722	0.777778	0.715655	112	15	57	32
55	0.727811	0.798701	0.76161	123	16	46	31
60	0.769231	0.802469	0.785498	130	15	39	32
65	0.763314	0.796296	0.779456	129	14	40	33
70	0.804734	0.795322	0.8	136	12	33	35
75	0.816568	0.802326	0.809384	138	13	31	34
80	0.810651	0.796512	0.803519	137	12	32	35
85	0.828402	0.8	0.813953	140	12	29	35
90	0.828402	0.795455	0.811594	140	11	29	36
95	0.840237	0.793296	0.816092	142	10	27	37
100	0.87574	0.787234	0.829132	148	7	21	40
105	0.887574	0.78534	0.833333	150	6	19	41
110	0.87574	0.778947	0.824513	148	5	21	42
115	0.881657	0.780105	0.827778	149	5	20	42
120	0.881657	0.780105	0.827778	149	5	20	42
125	0.887574	0.777202	0.828729	150	4	19	43
130	0.911243	0.777778	0.839237	154	3	15	44
135	0.923077	0.78	0.845528	156	3	13	44
140	0.905325	0.77665	0.836066	153	3	16	44
145	0.923077	0.78	0.845528	156	3	13	44
150	0.91716	0.778894	0.842391	155	3	14	44
155	0.911243	0.777778	0.839237	154	3	15	44
160	0.905325	0.77665	0.836066	153	3	16	44
165	0.905325	0.77665	0.836066	153	3	16	44
170	0.905325	0.780612	0.838356	153	4	16	43
175	0.846154	0.772973	0.80791	143	5	26	42
180	0.83432	0.787709	0.810345	141	9	28	38

## Sheet: IC#1 CS#2 SS#8
SetSize	Precision	Recall	F-score	TP	TN	FP	FN
1	0.698225	0.771242	0.732919	118	12	51	35
2	0.64497	0.801471	0.714754	109	20	60	27
3	0.810651	0.80117	0.805882	137	13	32	34
4	0.775148	0.813665	0.793939	131	17	38	30
5	0.763314	0.811321	0.786585	129	17	40	30
6	0.763314	0.811321	0.786585	129	17	40	30
7	0.763314	0.80625	0.784195	129	16	40	31
8	0.698225	0.808219	0.749206	118	19	51	28
9	0.769231	0.792683	0.780781	130	13	39	34
10	0.769231	0.787879	0.778443	130	12	39	35
11	0.804734	0.8	0.80236	136	13	33	34
12	0.798817	0.808383	0.803571	135	15	34	32
13	0.810651	0.810651	0.810651	137	15	32	32
14	0.822485	0.80814	0.815249	139	14	30	33
15	0.828402	0.809249	0.818713	140	14	29	33
20	0.976331	0.800971	0.88	165	6	4	41
25	0.970414	0.796117	0.874667	164	5	5	42
30	0.905325	0.784615	0.840659	153	5	16	42
35	0.863905	0.780749	0.820225	146	6	23	41
40	0.940828	0.779412	0.852547	159	2	10	45
45	0.846154	0.781421	0.8125	143	7	26	40
50	0.56213	0.791667	0.657439	95	22	74	25
55	0.52071	0.82243	0.637681	88	28	81	19
60	0.526627	0.839623	0.647273	89	30	80	17
65	0.591716	0.826446	0.689655	100	26	69	21
70	0.639053	0.837209	0.724832	108	26	61	21
75	0.633136	0.84252	0.722973	107	27	62	20
80	0.64497	0.838462	0.729097	109	26	60	21
85	0.591716	0.826446	0.689655	100	26	69	21
90	0.579882	0.816667	0.678201	98	25	71	22
95	0.621302	0.813953	0.704698	105	23	64	24
100	0.621302	0.813953	0.704698	105	23	64	24
105	0.615385	0.825397	0.705085	104	25	65	22
110	0.609467	0.824	0.70068	103	25	66	22
115	0.597633	0.821138	0.691781	101	25	68	22
120	0.621302	0.833333	0.711864	105	26	64	21
125	0.597633	0.821138	0.691781	101	25	68	22
130	0.568047	0.827586	0.673684	96	27	73	20
135	0.60355	0.836066	0.701031	102	27	67	20
140	0.621302	0.820312	0.707071	105	24	64	23
145	0.585799	0.818182	0.682759	99	25	70	22
150	0.64497	0.825758	0.724252	109	24	60	23
155	0.674556	0.826087	0.742671	114	23	55	24
160	0.721893	0.824324	0.769716	122	21	47	26
165	0.674556	0.797203	0.730769	114	18	55	29
170	0.715976	0.806667	0.758621	121	18	48	29
175	0.727811	0.809211	0.766355	123	18	46	29
180	0.751479	0.808917	0.779141	127	17	42	30

## Sheet: IC#2 CS#2 SS#5
SetSize	Precision	Recall	F-score	TP	TN	FP	FN
1	0.698225	0.776316	0.735202	118	13	51	34
2	0.550296	0.781513	0.645833	93	21	76	26
3	0.550296	0.775	0.643599	93	20	76	27
4	0.497041	0.807692	0.615385	84	27	85	20
5	0.508876	0.811321	0.625455	86	27	83	20
6	0.550296	0.808696	0.65493	93	25	76	22
7	0.550296	0.808696	0.65493	93	25	76	22
8	0.550296	0.808696	0.65493	93	25	76	22
9	0.615385	0.793893	0.693333	104	20	65	27
10	0.597633	0.814516	0.68942	101	24	68	23
11	0.639053	0.818182	0.717608	108	23	61	24
12	0.639053	0.818182	0.717608	108	23	61	24
13	0.650888	0.820896	0.726073	110	23	59	24
14	0.64497	0.813433	0.719472	109	22	60	25
15	0.627219	0.80916	0.706667	106	22	63	25
20	0.698225	0.819444	0.753994	118	21	51	26
25	0.568047	0.793388	0.662069	96	22	73	25
30	0.573964	0.751938	0.651007	97	15	72	32
35	0.544379	0.741935	0.627986	92	15	77	32
40	0.597633	0.753731	0.666667	101	14	68	33
45	0.769231	0.783133	0.776119	130	11	39	36
50	0.775148	0.793939	0.784431	131	13	38	34
55	0.769231	0.783133	0.776119	130	11	39	36
60	0.857988	0.810056	0.833333	145	13	24	34
65	0.869822	0.807692	0.837607	147	12	22	35
70	0.852071	0.804469	0.827586	144	12	25	35
75	0.893491	0.803191	0.845938	151	10	18	37
80	0.923077	0.80829	0.861878	156	10	13	37
85	0.91716	0.807292	0.858726	155	10	14	37
90	0.91716	0.803109	0.856354	155	9	14	38
95	0.905325	0.796875	0.847645	153	8	16	39
100	0.905325	0.792746	0.845304	153	7	16	40
105	0.928994	0.788945	0.853261	157	5	12	42
110	0.934911	0.78607	0.854054	158	4	11	43
115	0.934911	0.778325	0.849462	158	2	11	45
120	0.923077	0.776119	0.843243	156	2	13	45
125	0.923077	0.776119	0.843243	156	2	13	45
130	0.923077	0.776119	0.843243	156	2	13	45
135	0.923077	0.776119	0.843243	156	2	13	45
140	0.911243	0.773869	0.836957	154	2	15	45
145	0.911243	0.777778	0.839237	154	3	15	44
150	0.91716	0.778894	0.842391	155	3	14	44
155	0.911243	0.777778	0.839237	154	3	15	44
160	0.923077	0.772277	0.84097	156	1	13	46
165	0.91716	0.771144	0.837838	155	1	14	46
170	0.899408	0.771574	0.830601	152	2	17	45
175	0.846154	0.768817	0.805634	143	4	26	43
180	0.840237	0.775956	0.806818	142	6	27	41

## Sheet: IC#2 CS#2 SS#6
SetSize	Precision	Recall	F-score	TP	TN	FP	FN
1	0.662722	0.772414	0.713376	112	14	57	33
2	0.532544	0.775862	0.631579	90	21	79	26
3	0.532544	0.775862	0.631579	90	21	79	26
4	0.52071	0.792793	0.628571	88	24	81	23
5	0.538462	0.784483	0.638596	91	22	78	25
6	0.550296	0.788136	0.648084	93	22	76	25
7	0.550296	0.788136	0.648084	93	22	76	25
8	0.550296	0.794872	0.65035	93	23	76	24
9	0.556213	0.803419	0.657343	94	24	75	23
10	0.514793	0.798165	0.625899	87	25	82	22
11	0.497041	0.8	0.613139	84	26	85	21
12	0.502959	0.801887	0.618182	85	26	84	21
13	0.497041	0.807692	0.615385	84	27	85	20
14	0.497041	0.8	0.613139	84	26	85	21
15	0.526627	0.794643	0.633452	89	24	80	23
20	0.674556	0.814286	0.737864	114	21	55	26
25	0.514793	0.805556	0.628159	87	26	82	21
30	0.514793	0.763158	0.614841	87	20	82	27
35	0.497041	0.75	0.597865	84	19	85	28
40	0.532544	0.75	0.622837	90	17	79	30
45	0.745562	0.782609	0.763636	126	12	43	35
50	0.757396	0.785276	0.771084	128	12	41	35
55	0.769231	0.783133	0.776119	130	11	39	36
60	0.857988	0.796703	0.826211	145	10	24	37
65	0.857988	0.796703	0.826211	145	10	24	37
70	0.816568	0.793103	0.804665	138	11	31	36
75	0.87574	0.804348	0.838527	148	11	21	36
80	0.869822	0.803279	0.835227	147	11	22	36
85	0.863905	0.797814	0.829545	146	10	23	37
90	0.881657	0.805405	0.841808	149	11	20	36
95	0.893491	0.794737	0.841226	151	8	18	39
100	0.905325	0.78866	0.842975	153	6	16	41
105	0.91716	0.786802	0.846995	155	5	14	42
110	0.923077	0.78392	0.847826	156	4	13	43
115	0.928994	0.781095	0.848649	157	3	12	44
120	0.923077	0.78	0.845528	156	3	13	44
125	0.934911	0.782178	0.851752	158	3	11	44
130	0.940828	0.779412	0.852547	159	2	10	45
135	0.940828	0.783251	0.854839	159	3	10	44
140	0.940828	0.783251	0.854839	159	3	10	44
145	0.934911	0.782178	0.851752	158	3	11	44
150	0.940828	0.783251	0.854839	159	3	10	44
155	0.923077	0.78	0.845528	156	3	13	44
160	0.946746	0.780488	0.855615	160	2	9	45
165	0.928994	0.773399	0.844086	157	1	12	46
170	0.928994	0.773399	0.844086	157	1	12	46
175	0.911243	0.773869	0.836957	154	2	15	45
180	0.869822	0.769634	0.816667	147	3	22	44

## Sheet: IC#2CS#2 SS#7
SetSize	Precision	Recall	F-score	TP	TN	FP	FN
1	0.662722	0.772414	0.713376	112	14	57	33
2	0.502959	0.787037	0.613718	85	24	84	23
3	0.508876	0.781818	0.616487	86	23	83	24
4	0.508876	0.796296	0.620939	86	25	83	22
5	0.52071	0.792793	0.628571	88	24	81	23
6	0.538462	0.798246	0.64311	91	24	78	23
7	0.556213	0.79661	0.655052	94	23	75	24
8	0.556213	0.789916	0.652778	94	22	75	25
9	0.568047	0.793388	0.662069	96	22	73	25
10	0.526627	0.780702	0.628975	89	22	80	25
11	0.514793	0.783784	0.621429	87	23	82	24
12	0.52071	0.785714	0.626335	88	23	81	24
13	0.514793	0.790909	0.623656	87	24	82	23
14	0.514793	0.783784	0.621429	87	23	82	24
15	0.526627	0.787611	0.631206	89	23	80	24
20	0.692308	0.8125	0.747604	117	20	52	27
25	0.497041	0.8	0.613139	84	26	85	21
30	0.502959	0.758929	0.604982	85	20	84	27
35	0.497041	0.756757	0.6	84	20	85	27
40	0.526627	0.754237	0.620209	89	18	80	29
45	0.739645	0.786164	0.762195	125	13	44	34
50	0.751479	0.78882	0.769697	127	13	42	34
55	0.769231	0.783133	0.776119	130	11	39	36
60	0.857988	0.79235	0.823864	145	9	24	38
65	0.863905	0.793478	0.827195	146	9	23	38
70	0.822485	0.794286	0.80814	139	11	30	36
75	0.87574	0.804348	0.838527	148	11	21	36
80	0.87574	0.8	0.836158	148	10	21	37
85	0.869822	0.798913	0.832861	147	10	22	37
90	0.887574	0.806452	0.84507	150	11	19	36
95	0.893491	0.790576	0.838889	151	7	18	40
100	0.905325	0.78866	0.842975	153	6	16	41
105	0.923077	0.787879	0.850136	156	5	13	42
110	0.928994	0.785	0.850949	157	4	12	43
115	0.928994	0.781095	0.848649	157	3	12	44
120	0.928994	0.781095	0.848649	157	3	12	44
125	0.940828	0.783251	0.854839	159	3	10	44
130	0.946746	0.780488	0.855615	160	2	9	45
135	0.952663	0.781553	0.858667	161	2	8	45
140	0.946746	0.784314	0.857909	160	3	9	44
145	0.946746	0.784314	0.857909	160	3	9	44
150	0.946746	0.784314	0.857909	160	3	9	44
155	0.928994	0.781095	0.848649	157	3	12	44
160	0.952663	0.781553	0.858667	161	2	8	45
165	0.934911	0.77451	0.847185	158	1	11	46
170	0.940828	0.77561	0.850267	159	1	10	46
175	0.923077	0.776119	0.843243	156	2	13	45
180	0.881657	0.772021	0.823204	149	3	20	44

## Sheet: IC#2 CS#2 SS#8
SetSize	Precision	Recall	F-score	TP	TN	FP	FN
1	0.710059	0.769231	0.738462	120	11	49	36
2	0.60355	0.80315	0.689189	102	22	67	25
3	0.798817	0.794118	0.79646	135	12	34	35
4	0.763314	0.816456	0.788991	129	18	40	29
5	0.757396	0.815287	0.785276	128	18	41	29
6	0.615385	0.793893	0.693333	104	20	65	27
7	0.650888	0.80292	0.718954	110	20	59	27
8	0.615385	0.8	0.695652	104	21	65	26
9	0.680473	0.771812	0.72327	115	13	54	34
10	0.698225	0.776316	0.735202	118	13	51	34
11	0.704142	0.793333	0.746082	119	16	50	31
12	0.704142	0.793333	0.746082	119	16	50	31
13	0.721893	0.797386	0.757764	122	16	47	31
14	0.757396	0.8	0.778116	128	15	41	32
15	0.810651	0.810651	0.810651	137	15	32	32
20	0.940828	0.798995	0.86413	159	7	10	40
25	0.95858	0.794118	0.868633	162	5	7	42
30	0.887574	0.78534	0.833333	150	6	19	41
35	0.786982	0.782353	0.784661	133	10	36	37
40	0.87574	0.778947	0.824513	148	5	21	42
45	0.775148	0.779762	0.777448	131	10	38	37
50	0.514793	0.813084	0.630435	87	27	82	20
55	0.467456	0.822917	0.596226	79	30	90	17
60	0.526627	0.831776	0.644928	89	29	80	18
65	0.568047	0.834783	0.676056	96	28	73	19
70	0.656805	0.840909	0.737542	111	26	58	21
75	0.615385	0.845528	0.712329	104	28	65	19
80	0.597633	0.841667	0.698962	101	28	68	19
85	0.556213	0.831858	0.666667	94	28	75	19
90	0.544379	0.807018	0.650177	92	25	77	22
95	0.568047	0.8	0.66436	96	23	73	24
100	0.573964	0.795082	0.666667	97	22	72	25
105	0.556213	0.79661	0.655052	94	23	75	24
110	0.538462	0.798246	0.64311	91	24	78	23
115	0.538462	0.80531	0.64539	91	25	78	22
120	0.579882	0.823529	0.680556	98	26	71	21
125	0.556213	0.810345	0.659649	94	25	75	22
130	0.526627	0.816514	0.640288	89	27	80	20
135	0.544379	0.821429	0.654804	92	27	77	20
140	0.568047	0.806723	0.666667	96	24	73	23
145	0.538462	0.8125	0.647687	91	26	78	21
150	0.573964	0.815126	0.673611	97	25	72	22
155	0.621302	0.820312	0.707071	105	24	64	23
160	0.656805	0.816176	0.727869	111	22	58	25
165	0.615385	0.787879	0.69103	104	19	65	28
170	0.64497	0.789855	0.710098	109	18	60	29
175	0.650888	0.797101	0.716612	110	19	59	28
180	0.674556	0.797203	0.730769	114	18	55	29

## Sheet: IC#1 CS#3 SS#8
SetSize	Precision	Recall	F-score	TP	TN	FP	FN
1	0.698225	0.771242	0.732919	118	12	51	35
2	0.639053	0.80597	0.712871	108	21	61	26
3	0.822485	0.803468	0.812865	139	13	30	34
4	0.775148	0.813665	0.793939	131	17	38	30
5	0.763314	0.811321	0.786585	129	17	40	30
6	0.763314	0.811321	0.786585	129	17	40	30
7	0.763314	0.80625	0.784195	129	16	40	31
8	0.686391	0.805556	0.741214	116	19	53	28
9	0.769231	0.792683	0.780781	130	13	39	34
10	0.769231	0.787879	0.778443	130	12	39	35
11	0.804734	0.8	0.80236	136	13	33	34
12	0.798817	0.808383	0.803571	135	15	34	32
13	0.810651	0.810651	0.810651	137	15	32	32
14	0.822485	0.80814	0.815249	139	14	30	33
15	0.828402	0.809249	0.818713	140	14	29	33
20	0.976331	0.800971	0.88	165	6	4	41
25	0.970414	0.796117	0.874667	164	5	5	42
30	0.905325	0.784615	0.840659	153	5	16	42
35	0.863905	0.780749	0.820225	146	6	23	41
40	0.940828	0.779412	0.852547	159	2	10	45
45	0.846154	0.781421	0.8125	143	7	26	40
50	0.56213	0.798319	0.659722	95	23	74	24
55	0.52071	0.82243	0.637681	88	28	81	19
60	0.526627	0.839623	0.647273	89	30	80	17
65	0.591716	0.826446	0.689655	100	26	69	21
70	0.639053	0.837209	0.724832	108	26	61	21
75	0.633136	0.84252	0.722973	107	27	62	20
80	0.650888	0.839695	0.733333	110	26	59	21
85	0.615385	0.832	0.707483	104	26	65	21
90	0.579882	0.816667	0.678201	98	25	71	22
95	0.627219	0.815385	0.70903	106	23	63	24
100	0.633136	0.816794	0.713333	107	23	62	24
105	0.627219	0.828125	0.713805	106	25	63	22
110	0.621302	0.826772	0.709459	105	25	64	22
115	0.60355	0.822581	0.696246	102	25	67	22
120	0.627219	0.834646	0.716216	106	26	63	21
125	0.609467	0.824	0.70068	103	25	66	22
130	0.585799	0.831933	0.6875	99	27	70	20
135	0.609467	0.837398	0.705479	103	27	66	20
140	0.627219	0.821705	0.711409	106	24	63	23
145	0.585799	0.818182	0.682759	99	25	70	22
150	0.64497	0.819549	0.721854	109	23	60	24
155	0.680473	0.827338	0.746753	115	23	54	24
160	0.739645	0.822368	0.778816	125	20	44	27
165	0.692308	0.790541	0.73817	117	16	52	31
170	0.733728	0.8	0.765432	124	16	45	31
175	0.751479	0.803797	0.776758	127	16	42	31
180	0.775148	0.803681	0.789157	131	15	38	32

## Sheet: IC#1 CS#4 SS#8
SetSize	Precision	Recall	F-score	TP	TN	FP	FN
1	0.698225	0.771242	0.732919	118	12	51	35
2	0.64497	0.801471	0.714754	109	20	60	27
3	0.810651	0.80117	0.805882	137	13	32	34
4	0.775148	0.813665	0.793939	131	17	38	30
5	0.763314	0.811321	0.786585	129	17	40	30
6	0.763314	0.811321	0.786585	129	17	40	30
7	0.763314	0.80625	0.784195	129	16	40	31
8	0.698225	0.808219	0.749206	118	19	51	28
9	0.769231	0.792683	0.780781	130	13	39	34
10	0.769231	0.787879	0.778443	130	12	39	35
11	0.804734	0.8	0.80236	136	13	33	34
12	0.798817	0.808383	0.803571	135	15	34	32
13	0.810651	0.810651	0.810651	137	15	32	32
14	0.822485	0.80814	0.815249	139	14	30	33
15	0.828402	0.809249	0.818713	140	14	29	33
20	0.976331	0.800971	0.88	165	6	4	41
25	0.970414	0.796117	0.874667	164	5	5	42
30	0.905325	0.784615	0.840659	153	5	16	42
35	0.863905	0.780749	0.820225	146	6	23	41
40	0.940828	0.779412	0.852547	159	2	10	45
45	0.846154	0.781421	0.8125	143	7	26	40
50	0.591716	0.8	0.680272	100	22	69	25
55	0.556213	0.831858	0.666667	94	28	75	19
60	0.56213	0.848214	0.676157	95	30	74	17
65	0.633136	0.835938	0.720539	107	26	62	21
70	0.64497	0.838462	0.729097	109	26	60	21
75	0.639053	0.84375	0.727273	108	27	61	20
80	0.650888	0.839695	0.733333	110	26	59	21
85	0.609467	0.830645	0.703072	103	26	66	21
90	0.591716	0.819672	0.687285	100	25	69	22
95	0.633136	0.816794	0.713333	107	23	62	24
100	0.633136	0.816794	0.713333	107	23	62	24
105	0.627219	0.821705	0.711409	106	24	63	23
110	0.621302	0.826772	0.709459	105	25	64	22
115	0.60355	0.822581	0.696246	102	25	67	22
120	0.627219	0.834646	0.716216	106	26	63	21
125	0.609467	0.824	0.70068	103	25	66	22
130	0.579882	0.830508	0.682927	98	27	71	20
135	0.609467	0.837398	0.705479	103	27	66	20
140	0.627219	0.821705	0.711409	106	24	63	23
145	0.585799	0.818182	0.682759	99	25	70	22
150	0.64497	0.825758	0.724252	109	24	60	23
155	0.680473	0.827338	0.746753	115	23	54	24
160	0.739645	0.822368	0.778816	125	20	44	27
165	0.692308	0.795918	0.740506	117	17	52	30
170	0.739645	0.806452	0.771605	125	17	44	30
175	0.751479	0.808917	0.779141	127	17	42	30
180	0.781065	0.809816	0.795181	132	16	37	31
